# Supplementary material for: Genomic Analysis of the Recent Viral Isolate vB_BthP-Goe4 Reveals Increased Diversity of φ29-Like Phages
Source: Viruses. 2018 Nov 13;10(11):624. doi: 10.3390/v10110624 (PMC6266182; doi:10.3390/v10110624)
Supplement: Supplementary file 1 [file viruses-10-00624-s001.zip]

Archive with 9 entries (8 files):
- Supplement_final/
- Supplement_final/Luci_art.gbk
- Supplement_final/TableS1(Luci_host_search).xlsx
- Supplement_final/TableS2(Promoter-terminator_prediction).xlsx
- Supplement_final/TableS3(pRNA_prediction).xlsx
- Supplement_final/TableS5(ANI_percentage_identity).xlsx
- Supplement_final/TableS6(orthology_analysis).xlsx
- Supplement_final/Table_S4(ITRs_of_phi29-like-phages).xlsx
- Supplement_final/pRNA-Nf-GA1.cm
