# Supplementary material for: Genomic Analysis of the Recent Viral Isolate vB_BthP-Goe4 Reveals Increased Diversity of φ29-Like Phages
Source: Viruses. 2018 Nov 13;10(11):624. doi: 10.3390/v10110624 (PMC6266182; doi:10.3390/v10110624)
Supplement: Supplementary file 1 [file viruses-10-00624-s001.zip › Supplement_final/Luci_art.gbk]

LOCUS       Luci_c                 16580 bp    DNA     linear       31-MAR-2017
DEFINITION  No definition line found.
ACCESSION
VERSION
DBLINK      BioProject: XXXXXXXXXXX
            BioSample: YYYYYYYYYYYY
KEYWORDS    .
SOURCE      Lucilia cuprina.
  ORGANISM  Scaffold4203 (JRES01001113.1).
            Unclassified.
REFERENCE   1  (bases 1 to 16580)
  AUTHORS   Hertel,R.
  TITLE     Bacillus subtilis virus Luci
  JOURNAL   Unpublished
REFERENCE   2  (bases 1 to 16580)
  AUTHORS   Hertel,R.
  TITLE     Direct Submission
  JOURNAL   Submitted (31-MAR-2017) Genomic and Applied Microbiology &
            Goettingen Genomics Laboratory, Georg-August-University Goettingen,
            Grisebachstr. 8, Goettingen 37077, Germany
FEATURES             Location/Qualifiers
     source          1..16580
                     /mol_type="genomic DNA"
     gene            complement(32..232)
                     /locus_tag="Luci_c00010"
     CDS             complement(32..232)
                     /locus_tag="Luci_c00010"
                     /codon_start=1
                     /product="hypothetical protein"
                     /protein_id="goetting:Luci_c00010"
                     /translation="MKETVNVNGHTGTWCEIDSTEFNGEILYLMESEQYGENAPCLII
                     REDNTLFMEDVYNGFDELFEIY"
     gene            complement(305..508)
                     /locus_tag="Luci_c00020"
     CDS             complement(305..508)
                     /locus_tag="Luci_c00020"
                     /codon_start=1
                     /product="hypothetical protein"
                     /protein_id="goetting:Luci_c00020"
                     /translation="MNDVMIEKDDAEILSYYSFKLTQLSIHGRVICYSKGYSDRLTDL
                     MSLLLIKYRVTEKDGCFEIVVVK"
     gene            complement(608..811)
                     /locus_tag="Luci_c00030"
     CDS             complement(608..811)
                     /locus_tag="Luci_c00030"
                     /codon_start=1
                     /product="hypothetical protein"
                     /protein_id="goetting:Luci_c00030"
                     /translation="MMKTYLVMFKANQFHGKCIVVCDSKFEAERITRTRVRLQCLSDS
                     GHDVECVVHHIDTNNDGIKYFDY"
     gene            complement(808..1002)
                     /locus_tag="Luci_c00040"
     CDS             complement(808..1002)
                     /locus_tag="Luci_c00040"
                     /codon_start=1
                     /product="hypothetical protein"
                     /protein_id="goetting:Luci_c00040"
                     /translation="-
                     DKSEITFRILFFVSAVSLFKFSEGGLIMGLLIPSAVVIICFLTGVMYGKRLEREYGEH
                     EKDGK"
     gene            complement(995..1258)
                     /locus_tag="Luci_c00050"
     CDS             complement(995..1258)
                     /locus_tag="Luci_c00050"
                     /codon_start=1
                     /product="hypothetical protein"
                     /protein_id="goetting:Luci_c00050"
                     /translation="MFGLKRDSIQIKGVYRVNGMIVMSDVEVLNGTVLILMVTGRGEH
                     IFYRMDNSGSIYLGKKYTLTERRFQRMIEKGKLFKDGRSVVSG"
     gene            complement(1260..1478)
                     /locus_tag="Luci_c00060"
     CDS             complement(1260..1478)
                     /locus_tag="Luci_c00060"
                     /codon_start=1
                     /product="hypothetical protein"
                     /protein_id="goetting:Luci_c00060"
                     /translation="MKASELHNAVRIMDSVNRKIHDLFLYGKCHIGNKAIQEHVEALL
                     ERLNIDYAITIESVHYETIVLVNESEGV"
     gene            1796..2095
                     /locus_tag="Luci_c00070"
     CDS             1796..2095
                     /locus_tag="Luci_c00070"
                     /codon_start=1
                     /product="hypothetical protein"
                     /protein_id="goetting:Luci_c00070"
                     /translation="MRETMRKEIVSTKISYGKVENKGGKFSVSDAGELVAVGNLTTGN
                     KALDHVKKTLGEGYTVFETTTSTQTYTASVEDFLKIAKPLEVKEVEQPEPSEEAK"
     gene            2226..2600
                     /locus_tag="Luci_c00080"
     CDS             2226..2600
                     /locus_tag="Luci_c00080"
                     /codon_start=1
                     /product="hypothetical protein"
                     /protein_id="goetting:Luci_c00080"
                     /translation="MTAISKEVKATFDTTTTEGKIRIFNAQQSSGVSLKTLQTGQGIE
                     VEAVLQYQDVTEEYGAPQEVTITVLYGTDGVLYSSISNSVADAGANLIDLFAELGVDS
                     LPITIQRNKSKSDRDFITLSIG"
     gene            2614..3006
                     /locus_tag="Luci_c00090"
     CDS             2614..3006
                     /locus_tag="Luci_c00090"
                     /codon_start=1
                     /product="late genes activator"
                     /protein_id="goetting:Luci_c00090"
                     /translation="MVATLRGIYHNLNESKYVISNGEITYFFSSETYLLKYLETYKIN
                     RMKMGKHSDFGASKYEINVGLDFTGLHDLLYYRYIEKRGFRVMLKGVNLKWQESVQFA
                     LRKMIEPNTSDYQRTQSPNLTERLKIME"
     gene            3009..3689
                     /locus_tag="Luci_c00100"
     CDS             3009..3689
                     /locus_tag="Luci_c00100"
                     /codon_start=1
                     /product="terminal protein GP3"
                     /protein_id="goetting:Luci_c00100"
                     /translation="MSNDVDIPKLSDFKTRKEFNDWKQKITSFTSRSNQEYQFRKNEY
                     GVVASVKELNEIKRNTKKAQKIAKEKIDKAMKLDFYVEGERQGKVKDRIKLMKKEEVA
                     GVSVPVDFDFDKIQTRKRLEDKAGFMEERATGDYYRKKDIQMKENFISMIEQGFNSDA
                     DEVIKKLKKIPPDDFVELTIVTDEIDFRNYGSKNEGGINDEDKLEELNNTLNDYFNGK
                     ISMKLKNF"
     gene            3703..5457
                     /locus_tag="Luci_c00110"
     CDS             3703..5457
                     /locus_tag="Luci_c00110"
                     /codon_start=1
                     /product="DNA polymerase type B"
                     /protein_id="goetting:Luci_c00110"
                     /translation="MQMFSCDLETTTDVNDCRVWAYGWMEIGKTSNYKIGTDFNEFME
                     WMIHSSSRLYFHNLKFDGSFIVNWLLHNGYTWTKRPSKEGQFSTLISKMGQWYGITIC
                     SGRDGRKKKLTTIHDSLKKLPFPVRKIGKDFKLNVLKGDIDYHKPRPIGYEIDDEEYQ
                     YIKNDIQIIAEALEVQTVQGLTGMTNGKDALDEFVNMSGKLYEKLFPVFSLELNEEIR
                     KAYRGGFTWLNPVYGTKKYVKDGIVFDVNSLYPSQMYDRDLPCGVPIPFEGEYVYDKS
                     HPLYIQKLTFEFELKENYIPTIQLKNSRFGFKGNEYLSSSNGERITISVSSVDWELIR
                     EHYHVYDVEFEKGWKFRSTKQAFRQYIDKWMLVKNMSAGAKKAIAKLMLNSLYGKFAT
                     NPDITGKRPYLREDGSNGFELMEEEFRDPVYTPVGIFITSWARYTTITSAQKCYDRII
                     YCDTDSMHLEGLDVPESIKDIVADDVLGYWKKEGQFKQGKFIRQKTYMEEYYAKYVRD
                     ENGEIKYDDEKPIKTICDKEESDTTIIEIKCAGMPDNIKKHVTFDNFDIGFTMEGKLK
                     PKQVYGGVVLVEETYTMK"
     gene            complement(5817..6800)
                     /locus_tag="Luci_c00120"
     CDS             complement(5817..6800)
                     /locus_tag="Luci_c00120"
                     /codon_start=1
                     /product="DNA encapsidation protein"
                     /protein_id="goetting:Luci_c00120"
                     /translation="MDKSLYYNPNELLSKNRIMNFVIGARGIGKTYGFKKYVINRFLK
                     TGKQFIYLRRYKSELAKVANFFNSLKHEFEGVDFKVKGRMFFINDKLAGWAIPLSSWQ
                     AEKSTDYPDVETILFDEFIREKDNSRYLPDEVKALLNFMDTVIRIREGSRLIGMSNSV
                     SIVNPYFLYFSLVPNISKRFNLYESIAVEIPPSADFVEERKKTSFGKLIEGTDYAKMA
                     MDNQFIGDNYTFVEKRSKESDFVFAVKYGNKTMGIWVDGYNMYVSEAYDPYTKHLFVI
                     RKEDMTDNSKLVRSSRHEYRMGKLLSAFEKGMLRFDNLECRSVGYEILKRI"
     gene            complement(6800..7165)
                     /locus_tag="Luci_c00130"
     CDS             complement(6800..7165)
                     /locus_tag="Luci_c00130"
                     /codon_start=1
                     /product="Peptidase M15"
                     /protein_id="goetting:Luci_c00130"
                     /translation="MINDVQVSKNFKLREFECKDGNRQVMIHAELLSKLQTLRDKVGS
                     PIVINSGYRTPEHNKKIGGANESFHTKGMAVDIQIPKGYTVDSLASLARSIGFRGIGK
                     YKTFIHVDVRPTLTQWDYR"
     gene            complement(7155..7574)
                     /locus_tag="Luci_c00140"
     CDS             complement(7155..7574)
                     /locus_tag="Luci_c00140"
                     /codon_start=1
                     /product="Holin family protein"
                     /protein_id="goetting:Luci_c00140"
                     /translation="MTMELKSSTYLDWIKGLIQHEHTFIIFLLVLILIANIIDFLIGY
                     LNAHFNKDINFSSSKAILGIVRKIGIYVLLVYFIPVVLILPDVVGIPALIVLFLGYLG
                     AELKSIASHLGIGNDEKFGNIFNDFFTKLLGGFKNDK"
     gene            complement(7640..8239)
                     /locus_tag="Luci_c00150"
     CDS             complement(7640..8239)
                     /locus_tag="Luci_c00150"
                     /codon_start=1
                     /product="hypothetical protein"
                     /protein_id="goetting:Luci_c00150"
                     /translation="MQLENIFLSRDIMTYFANRYLSMDEMKVNAEYLYSWFLSRGWTA
                     ESICGMLGNMQSESTINGGIWESLTPDLNRGYGLVQWTPASKYFDWLFDMGYTDNMDT
                     QMIRIIYELENNLQWIPSLAGGMTFQEFSQSTDSPYNLAMLFIVAYERPANPNQPNRG
                     TQAEFWYEYLTGINPQPIGGNRQIELFLCGALNNWLTRF"
     gene            complement(8211..10337)
                     /locus_tag="Luci_c00160"
     CDS             complement(8211..10337)
                     /locus_tag="Luci_c00160"
                     /codon_start=1
                     /product="GDSL-like Lipase/Acylhydrolase"
                     /protein_id="goetting:Luci_c00160"
                     /translation="MLNELSYPSLTKLGNVLIHRYESYLPNAFDSSLTLVEKVNKVIE
                     YLNVTTERVNEVVDLINEHSINIENLVKELNIFADDLTNQWNTFKNDLIASNEEFKDN
                     VVTVIIPSEIERTFDLWYETGKLTTLIAGLLRDKADVTYVNLKVNQLQNQISAIGSAT
                     PKDTYETLQDLQDAYPDGSDGIYIVQEDGNWYIWVDDLWIAGGKFQSSGIANYSITPH
                     KTTFFQTTKNLINVGSLDQNFGQGYFQLTNEIVDAPIYNISSRIAISENQRVLISYNG
                     IEVQNPQFYKMACYRNDGSFLSTQIYVNGGLITDIQTEFIRIQYLNTQISELQVELNN
                     VTPYEPYIPTQIYPEFIPPVEYSDLKNVAVEPSQTTFFEISKNIFNKNSEGVLIDKGF
                     SSLTNNIVDDANYNISDYMDVNAGEFIMISNNGVEVDNVSFYKIACYRGNNQEWLSTH
                     FYVKGGFLIPASTTEIRVHYDNKNLLMQIEKNEVTQYSPFGVGFVQSKYIRNSEIVLT
                     GGKLTSTGDSQSARNLWQPFLTNEFSMSHVNLGIGSTTLALVDSVESQYPSLTNEERL
                     NAIIESEPDLCIIFAGTNDAHRGVPIGEYSGLSKPTNQKDKHIYIEAYGYIIETLLNW
                     KPTLKLILLTPLQASTNINYIPYVDATIQVSNYYSIPVVDLYRKGGYSKYNILSYTSD
                     GLHPNQEGALKIVNPIINAVREYFSK"
     gene            complement(10351..11364)
                     /locus_tag="Luci_c00170"
     CDS             complement(10351..11364)
                     /locus_tag="Luci_c00170"
                     /codon_start=1
                     /product="hypothetical protein"
                     /protein_id="goetting:Luci_c00170"
                     /translation="MELREIIEHYTQYLPNLSIAERIEEGRKHLFNFNYPFFSEAYKK
                     QFETNFIRHFYMREIGFETEGLFKFYLETWLNINMPYWNKMFESEQLSFDPFISYDLL
                     TTYQRDVERSERASKDGTQNNTGNETNILSSEKDNLDTTTTTGNAVRDFENETTQTTD
                     ITETNNRTQNDTSNTDATNRNFVRDVDSQTADGRLQLTSNDDGTGVIEYASSIKETLT
                     VGEQASETTNTLTGNDTSNTDGTITTVDDSKTTDTMNSTETKTGNEEISQTQTNTTAN
                     NVISNENVESDGDEKENFEERKVGSIGVKTFSQMLIEYRDSFLRIEVDIHKEMNQLFM
                     LIY"
     gene            complement(11342..12256)
                     /locus_tag="Luci_c00180"
     CDS             complement(11342..12256)
                     /locus_tag="Luci_c00180"
                     /codon_start=1
                     /product="Phage Connector (GP10)"
                     /protein_id="goetting:Luci_c00180"
                     /translation="MSKNKFKNPYQIMAIYTNRWRNHYRDYLFLLTTQLFEWENLPPT
                     VDPRFIEVELHTRGFVSFFKDPTLSYIAVGGAMSGQLDHYNLPTYFQATAPNYNKSFR
                     LYNYSDMNEKNMGVLICNNDLRYPTTGTIDMFAEELAEIKAITRVNLNAQKTPVLIAV
                     DDLNKLSMLNIYNQYEGNAPAIVTSKEANLESIKVFKTDAPYVVDKINTQRMAIWNEF
                     MTFLGIQNTNNEKRERMVEDEVNSNNGQVENSTNIMLKSREEAVKKINELYGLDIKVK
                     LRSEIIRQLLKEGEDAIGKLHNGTEGNY"
     gene            complement(12258..14051)
                     /locus_tag="Luci_c00190"
     CDS             complement(12258..14051)
                     /locus_tag="Luci_c00190"
                     /codon_start=1
                     /product="hypothetical protein"
                     /protein_id="goetting:Luci_c00190"
                     /translation="MATFPLSASTVRVLPDCRLYPDQQNTRWFSSLANQLAFFNAKTP
                     LFQNTQMNFTKEVNGEYSVHVPVHIDNLINATYLMFQNTQYTNKWFYCFITRKTYKAS
                     NSTQLFLKLDVIQTWMFDITFRPSYVVREHAPQYIGTNNPVINTQDEGLNYGLDYDLV
                     SSQHIQIANGLKWLVIVSKQAFHIDPDTLDPVNEIIPTVIGGSPQPLSFYLVPFINGD
                     TGVNVSNLGIPISKPSDVLKAVYTQTNAVNNIVSIYISEHVGLPFTYSGGSSMNIALT
                     TNNIQGVIVSDYATDTDFNCIYVKHIDSFSNREVLLSNIFTGYRSVTESKLLMYPYTK
                     LVMVDMKGNLYEYRNEAFSSRTPSLIVKGSLGTSNKVSYSFDQYNTSGTNATTLLLSD
                     QQGIINSDPMDLPVLTDMLSAYLQGNRNSIQNAKSQASFNASMSAVNAGVGAVGSIIG
                     KNPVGAVGAVTEGIQNVGNSIYEIQAINAKQKDIDNVPPTLSVQGSNSYYTYGNDQTG
                     VFLLKYQIKPEYQNVLQNFFSMYGYKSNLVKVPNLHTRQNWNYVQTEGCNITGSMAVD
                     NMIEIRNIFNSGITLWHTDDIGNYALSNGVL"
     gene            complement(14066..15430)
                     /locus_tag="Luci_c00200"
     CDS             complement(14066..15430)
                     /locus_tag="Luci_c00200"
                     /codon_start=1
                     /product="hypothetical protein"
                     /protein_id="goetting:Luci_c00200"
                     /translation="MSKRLTIQDFNNTLGIENSYDIMNAIRNSASPQFQQYVPLANAE
                     NIAQVGAGLLVNQNIQNEFIISLVDRIALFVLHSKVMTNVLGKFKRGTIPLGSRIEET
                     YIDLVPEQAYDPDGAESTVFKREIPDVKTLFHEINRQSFYKQTIQDASLQKAFVSWGE
                     FDRFVSGTIQAMYNSNQVDEFKYMKLLIDSYASKGYFKVQPILPVTDEATGKDFIKKA
                     RAITTLMTLPTGSRNYNALAVHTTTDMSDLHFIVDAELMATVDVDVLARAFNIDKTNF
                     IGQVTIIDNFATSGLRAIAVDREWFMVYDNIFKMESIRNPQGMYWNYNLHAWQIMSTS
                     RFANAVAFIEDTGTNIPPVSSVIVSPSIAGVKKGATKQFDAVVRANDDEAHTITWSVS
                     TATGTPNVGTTVNSDGLLTVASAETAQQLLVTASVTYDTGEVDEEDEPITVTVKGEAI
                     VLVK"
     gene            complement(15434..15742)
                     /locus_tag="Luci_c00210"
     CDS             complement(15434..15742)
                     /locus_tag="Luci_c00210"
                     /codon_start=1
                     /product="Phi29 scaffolding protein"
                     /protein_id="goetting:Luci_c00210"
                     /translation="MLTPEQHEAILNDLMNPETSIETRTQHLMTLRDDYVEVHVNHST
                     QTQQIDAFKVEVADLQASNSKLFRKIGIDGGTEEQKKNENQQSFSESVTLDLLFKGGN
                     "
     gene            15954..16442
                     /locus_tag="Luci_c00220"
     CDS             15954..16442
                     /locus_tag="Luci_c00220"
                     /codon_start=1
                     /product="hypothetical protein"
                     /protein_id="goetting:Luci_c00220"
                     /translation="MENRYYIWFTKRNEHGVVEELTTECVSEQHVIDFVCGLFTSSFK
                     KLTRIVMSNFYKLEMKVMKVVLIDDEMKLVDKEEYKRMVDINSLYPIDLNKNVNRIQR
                     IINECKDIIKNDGNYEYTDTLTLIVKILKNYDSSKYVTGFDLKNTVDECLKIMYENKQ
                     DL"
BASE COUNT     5297 a   2863 c   2865 g   5555 t
ORIGIN
        1 aaaaagactc ctgtgaggga gtcgatggat attagtaaat ttcaaacaat tcatcaaaac
       61 cattatatac atcttccatg aacaaggtgt tatcttcacg aattatcaaa caaggagcgt
      121 tttcaccgta ttgttcactt tccattaagt ataaaatctc tccgttgaat tcagttgaat
      181 ctatctcaca ccaagtacct gtgtgaccgt ttacattaac tgtttctttc atttttaaca
      241 ccatccttat gtatcgttct ttatgtctta attataacaa gattgttgaa acatgtcaac
      301 tgttttattt cactacaaca atttcaaaac aaccatcctt ctccgtaact ctatacttaa
      361 tcaacaacaa actcatcaaa tcagtaagcc gatctgaata acctttactg taacaaataa
      421 ccctaccatg aatcgacaat tgagttaact tgaaactata atatgacaaa atttctgcat
      481 cgtccttttc aatcattaca tcattcataa ttgaaacctc ttttctgttt cataatttat
      541 acctaattat aacacagaaa tacaaaacac gtcaacttgt ccaaaaagaa agacgcttat
      601 tcagcgtcta ataatcaaag tatttgatac cgtcattatt cgtgtcaata tggtgtacaa
      661 cacattcaac atcatgacca gaatcactca aacattgtaa tctaactcta gttcttgtaa
      721 ttcgttcagc ttcaaactta gagtcacaaa ccacaataca cttaccgtga aattgattag
      781 ctttaaacat aactaaataa gttttcatca tttaccatcc ttttcatgct caccatattc
      841 acgttccaaa cgcttaccat acataacacc cgttagaaaa caaataatta caacagcact
      901 aggtattaac aaacccatta ttaaacctcc ttcactgaat ttaaataatg aaacagcact
      961 aacaaaaaac aaaatacgaa aagttatttc acttttatcc actcacaaca ctccttccat
     1021 ccttaaacaa tttacccttc tcaatcatac gctgaaaacg tctctccgtc aaagtatatt
     1081 tctttcctag ataaatagaa ccactattgt ccattcgata aaagatatgt tcccctctac
     1141 ctgtaaccat taaaatcaaa actgttccat tcaatacttc aacgtcactc ataacaatca
     1201 taccgttaac cctgtataca cctttaattt gaatcgagtc tcttttcaat ccaaacatat
     1261 cagacaccct cactctcatt aactaacaca attgtttcat aatgtactga ttcaattgta
     1321 atagcataat caatattcaa acgctccagc aaagcttcaa catgttcttg aatagcctta
     1381 tttccaatgt gacatttacc atacaaaaat aaatcatgta ttttacggtt gacactatcc
     1441 attattctta cagcattatg tagttcacta gccttcatta accctctacc acctttcgat
     1501 atattgtgtt tcttcctata ttataccata cacgtatcga cacgtatata cagcatccaa
     1561 aacatttcta caactttttt caaaaaaggt attgcaaatg ttgtccaatc atggtatatt
     1621 tagtacaggt taagaaaacc aatcaactta accgagtcgt tcagcggtgt ccgacttagt
     1681 agtaaccctt taacacatct tttattaagt aaagtcatcc gtccaagaaa catgttcatt
     1741 gtggttggtc tggtaatgaa caaacaaaat caaaacgaaa aaggagaaat gaatcatgcg
     1801 tgagacaatg cgtaaagaaa tcgtatcaac aaaaatcagc tacggtaaag tagaaaacaa
     1861 aggaggtaaa ttttcagttt cggatgcagg tgagctagtc gctgtaggca atctaacaac
     1921 tggtaacaaa gcacttgacc acgttaagaa aacattaggc gaaggttaca cagttttcga
     1981 aacaaccact tcaacgcaaa cttacacagc gtccgttgag gacttcttga aaattgcaaa
     2041 acctcttgaa gtaaaagagg tcgaacaacc agaaccatca gaagaagcaa aataaattgg
     2101 aatagctaaa ccgcctatac ttagttctac cttgtacgca ctatacaagt aaagttctga
     2161 atcaatcaca tacggacggt gctagagata ccgtccgaaa aaccaaatga aaaggatgat
     2221 aaacaatgac agcaatttct aaagaggtaa aagcaacgtt cgacacaaca acaactgaag
     2281 gtaaaattcg tatattcaac gctcagcaat catctggtgt atcattgaaa acattgcaaa
     2341 ctggacaagg aatcgaagta gaagctgttc ttcaatatca agacgttaca gaagaatacg
     2401 gcgcaccaca ggaggtaaca attaccgttc tttatggcac agatggtgta ctttactcta
     2461 gtatttcaaa ttctgtagct gatgcaggag caaacctaat tgacttgttt gcagaacttg
     2521 gtgttgattc tttacctata acgattcaac gcaataaatc aaaatctgat agagatttca
     2581 ttactctttc tatcggctaa caggaggatt caaatggtag caactcttag aggaatctac
     2641 cataatctga atgaatctaa atacgttatc tccaacggag agataacgta ttttttttca
     2701 agtgaaacct atctattaaa atacttggaa acctacaaga ttaatagaat gaaaatgggt
     2761 aaacattcag attttggggc aagtaaatac gagattaatg taggactaga tttcacagga
     2821 ttacacgact tactctatta tcgttacata gagaaaagag ggtttcgtgt catgttgaaa
     2881 ggggttaatt tgaaatggca agaaagcgtc caattcgcat tacgaaaaat gatagagccg
     2941 aatacaagcg actatcaaag aacgcaaagt ccaaacttaa ccgaacggtt aaaaattatg
     3001 gaatagattt gtcgaatgat gtagatattc caaaactatc agatttcaaa actcgcaaag
     3061 agttcaatga ttggaaacaa aaaattactt cattcactag tagatcgaat caagaatacc
     3121 aattccgtaa aaatgaatac ggtgttgttg ctagtgttaa agaattgaat gagattaaga
     3181 gaaacacaaa gaaagctcag aaaatagcta aagagaaaat tgataaagct atgaaactag
     3241 atttctatgt ggaaggtgaa agacaaggga aagtaaaaga tagaatcaaa ctaatgaaaa
     3301 aagaggaagt agcaggagta agcgttccag tagatttcga tttcgataaa atacaaacgc
     3361 gaaagcgatt agaggataaa gcaggtttta tggaggaacg tgctacaggt gattattacc
     3421 gcaaaaaaga tattcagatg aaagaaaact ttatttccat gattgaacag ggttttaatt
     3481 cagatgcaga cgaagtaatc aagaaattaa aaaaaatacc tccagacgat tttgtcgaac
     3541 taacaatcgt aactgatgaa atagatttca gaaactacgg gtcaaaaaat gaaggcggta
     3601 taaacgatga ggataaatta gaggaattaa ataacacgtt gaacgattac tttaacggta
     3661 aaatttcaat gaagcttaaa aacttctaag gcggttgcct gtatgcaaat gttttcttgt
     3721 gacttagaga caacaacaga tgttaatgat tgccgagtat gggcatatgg atggatggaa
     3781 ataggtaaaa cttccaatta taaaatagga acagatttta atgagttcat ggaatggatg
     3841 attcattcta gttctaggtt atattttcac aacttgaaat ttgatggttc ttttattgtc
     3901 aattggttat tacataacgg atatacatgg acaaaaagac catccaaaga aggacagttt
     3961 tctactttaa tttcaaaaat gggtcaatgg tacggaataa cgatttgtag cggtagagat
     4021 ggaaggaaaa agaagttaac aaccatacat gattcattaa agaaacttcc attccctgtt
     4081 cgtaaaatag gtaaagattt caaattgaac gttttgaaag gcgatatcga ttatcataaa
     4141 cctagaccaa ttggttatga gattgacgat gaagaatatc aatacattaa aaacgatatt
     4201 caaattatag cagaagcatt agaagttcaa actgtgcaag ggttaacagg catgacaaac
     4261 ggtaaggatg ctcttgatga atttgttaat atgtctggta aactttacga aaagttgttt
     4321 cctgtttttt cattagaatt aaatgaagaa attagaaaag cctatcgtgg cggttttaca
     4381 tggttgaacc ctgtatatgg aacgaaaaag tatgtaaaag acggtattgt atttgatgtt
     4441 aattccctgt atccgtcaca aatgtatgac cgagatttgc cttgtggtgt tcctattccg
     4501 tttgaaggtg aatatgttta tgacaaatca caccccttat atattcaaaa actaacattc
     4561 gagtttgaat tgaaagagaa ttatattcct acgattcaat taaaaaacag ccgattcggt
     4621 ttcaaaggaa atgaatacct atcgtctagt aacggtgaac ggataacgat ttccgtatca
     4681 agtgttgatt gggaactaat cagagaacac tatcatgtct acgatgtaga gtttgaaaaa
     4741 ggttggaagt ttagaagcac gaaacaagca tttagacaat acattgacaa atggatgtta
     4801 gttaaaaaca tgtcggcagg agcaaagaaa gctatagcaa aattaatgct taattctttg
     4861 tatggaaaat ttgcaaccaa tccagacatt acaggcaaac gtccttattt acgtgaggac
     4921 gggtcaaacg gttttgaatt aatggaagaa gaatttcgtg atcctgttta tactcctgta
     4981 ggtatattca ttacgtcatg ggctagatat accaccatta caagtgcgca aaagtgctat
     5041 gatcgaatta tttattgtga caccgattca atgcacttag aaggtttaga cgttccagaa
     5101 tcaatcaaag atattgttgc tgatgatgtt ctgggatatt ggaaaaaaga aggtcaattt
     5161 aaacaaggaa aattcatacg tcagaaaaca tacatggagg aatattacgc taaatacgtt
     5221 cgagacgaaa acggagaaat taagtacgat gatgaaaaac caataaaaac gatttgcgac
     5281 aaagaagaaa gcgacactac cattattgaa atcaaatgtg ccggaatgcc agataatata
     5341 aagaaacatg ttacgttcga taacttcgat attggtttta caatggaagg gaagttgaaa
     5401 cctaaacagg tctatggcgg tgttgttttg gttgaggaaa catatacaat gaaataagtg
     5461 cttgcattct atatagcact atggtatatt attggtgtga gatacataca ttaagttatt
     5521 gatttgttca ttggattatc cacattgact tgtgccaatg aacattaggt acttgataaa
     5581 tactaccaat aatatgtatt gtagtttcac aacccaacac aaccctccaa tgccaattaa
     5641 agcaggaggg ttttattatg ttcatacgaa ctttcaaagc cttttactac aagtctgcat
     5701 acagacaatt agaagatttc aaacagaaac ataatattac catcattcga gaaaccttta
     5761 tcaacggtct gcttatgatc tggtacaaag aaaacgaata gccctcatta tgagggctat
     5821 atgcgcttca atatttcata accaacggag cgacattcca gattgtcaaa acgcaacatt
     5881 cctttttcaa atgcacttag caacttaccc attcgatatt catgtctact actccgaaca
     5941 agtttggaat tatccgtcat atcttctttg cgaataacaa acaaatgttt agtataagga
     6001 tcatatgctt ccgatacata catattgtaa ccatctaccc aaatacccat tgttttgttt
     6061 ccatatttta cagcaaatac aaaatcactt tcttttgaac gcttttctac aaaggtatag
     6121 ttgtcgccta tgaattgatt atccatagcc attttagcat aatctgttcc ttctatcaat
     6181 ttaccgaaac tagtcttttt gcgttcctct acaaaatcag cagaaggagg tatttcaaca
     6241 gcgatagact cgtacaggtt aaaccttttt gatatattag gaactaagga aaagtaaaga
     6301 aagtacggat tgacaataga tacactgtta ctcattccga ttagtcgtga gccttctcga
     6361 atacgtataa cggtgtccat gaagtttaac aatgctttga cttcatctgg taggtaacga
     6421 ctattatctt tttcacgaat aaattcgtca aacaaaatgg tttcaacatc tgggtaatcc
     6481 gttgactttt cagcttgcca tgaggacaac ggaattgccc atcctgctag tttatcgttg
     6541 atgaaaaaca tacgtccttt tactttgaag tcaacccctt caaactcatg tttcaaactg
     6601 ttaaaaaagt tagctacctt tgctaattca gatttgtaac gtcttaaata gataaactgt
     6661 ttacctgttt tcaagaaacg gttaattaca tactttttga acccatatgt tttaccgata
     6721 ccacgtgcgc caataacaaa gttcataata cggtttttgg aaagcaattc attagggttg
     6781 taataaagtg acttgtccat tatctgtaat cccattgcgt caatgttgga cgcacatcaa
     6841 catgtataaa cgttttgtat tttccaattc ctctaaaccc tattgaacgt gctaatgatg
     6901 ctaatgaatc aaccgtatac cctttaggaa tttgaatatc aactgccata ccttttgtgt
     6961 gaaaactttc attcgcaccg cctatcttct tattgtgttc tggtgtgcga tatccagaat
     7021 taatcacaat gggtgaaccg actttatcac gcaaggtttg aagtttagaa agtaattcag
     7081 cgtgaatcat aacttgacgg tttccgtcct tacattcaaa ttcacgcaat ttgaaatttt
     7141 tagatacttg aacatcattt atcattcttg aaccctccta atagttttgt aaaaaagtcg
     7201 ttgaatatat taccaaattt ttcatcgtta cctattccca aatgagaagc aattgacttt
     7261 aattcagcac ctaaataacc tagaaacaac acaatcaaag caggtattcc tacaacatct
     7321 ggtagtatta aaacaacagg aatgaaataa acaagcaaca cgtatatacc gattttacgt
     7381 acaattccga gtatggcttt tgacgatgaa aagttaatgt ctttattgaa gtgagcgttt
     7441 aaataaccaa tcaagaagtc aatgatatta gcaatgagaa taagcaccag taaaaaaata
     7501 atgaatgtgt gttcatgttg tattaaacct tttatccaat ccaagtatgt agatgatttc
     7561 aattccattg tcatgtttca ttctccttta tttgttccac gtgaaaccat cttaatgttt
     7621 cacgtggaac ataatttttt caaaatcttg ttaaccaatt attaagtgca ccacataaga
     7681 aaagttcaat ttgtctgttt cctccaattg gttgtgggtt aatgcctgtt aaatactcat
     7741 accagaattc agcttgtgtc cctctgtttg gttgattggg attagcagga cgttcataag
     7801 caacaataaa caacatagct aaattataag gagaatctgt ggattgggaa aactcttgaa
     7861 atgtcatacc gcctgcaagt gatggtatcc attgtagatt attttccagt tcataaataa
     7921 tacggatcat ttgagtatcc atgttatcgg tatatcccat atcaaacaac caatcgaaat
     7981 acttgcttgc aggagtccat tgcaccaaac cataacccct gtttaaatct ggtgttaacg
     8041 attcccatat accaccgtta atggttgatt cagattgcat gtttcctagc attccacaaa
     8101 tactttccgc tgtccaacct ctactcaaaa accatgaata gaggtattca gcattcactt
     8161 tcatttcatc catcgataaa taacgattag caaaataagt cataatatcc ctacttagaa
     8221 aaatattctc taactgcatt tatgattggg ttgacaattt tcaaagcacc ttcttgattt
     8281 gggtgcaacc catctgatgt gtatgataaa atattgtatt ttgaataccc accttttcta
     8341 taaaggtcta ctacaggtat actgtaatag tttgaaactt gaattgtagc atcaacatat
     8401 ggaatgtaat taatatttgt agatgcttgc aacggtgtca acaaaattaa tttcaaagta
     8461 ggtttccaat tcaatagtgt ttcaataata tatccgtatg cttcaatgta aatgtgttta
     8521 tctttttggt ttgtaggttt ggaaagccca ctatattcgc ctataggaac acctctatgt
     8581 gcatcatttg ttcctgcaaa aataatgcaa aggtctggtt cactttctat aatggcattg
     8641 agtctttctt catttgttaa actaggatat tgtgattcaa ctgaatcaac caaagctaat
     8701 gttgttgagc cgattcctag attaacatga gacattgaga attcatttgt taaaaaaggt
     8761 tgccacaaat tacgtgctga ttgtgaatct cctgtggatg ttaattttcc acctgtcaaa
     8821 acaatctcac tgtttcgtat atattttgat tgaacgaacc caacaccaaa cggtgaatat
     8881 tgtgtgactt catttttttc tatttgcatt aacaaatttt tattgtcgta gtgaacacga
     8941 atttctgttg ttgatgcagg gattaaaaaa ccacctttaa cataaaaatg tgtggaaagc
     9001 cactcttgat tattaccacg ataacacgct attttataaa acgaaacatt gtcaacctca
     9061 acaccgttat tagaaatcat aataaattcg ccagcattaa catccatata atctgaaata
     9121 ttataattcg catcatcaac aatgttgtta gttaatgaac taaaaccttt gtctattaaa
     9181 accccttcac tatttttatt gaatatgttt tttgatattt caaaaaaagt agtttgacta
     9241 ggttcgacag ctacgttttt caaatcgctg tattctacag gcggtataaa ttctggataa
     9301 atttgtgttg gaatgtatgg ttcatatggt gtaacattgt tcaattcgac ttgaagttcc
     9361 gatatttgcg tgttgagata ttgaattctt atgaattcag tttgaatatc tgttattaac
     9421 ccaccgttta catatatttg tgtagataaa aaagaaccat catttctata acaagccatt
     9481 ttgtaaaatt gtgggttttg aacctcaatt ccgttgtaac taattaaaac tctttgattt
     9541 tctgaaatag ctattcgact actaatgttg taaattggtg cgtccacaat ttcatttgtc
     9601 aactgaaaat aaccttgtcc aaagttttga tctaatgaac caacattaat taaattttta
     9661 gtcgtttgaa aaaaagttgt tttatgtggg gtaattgaat aatttgcaat accagaactt
     9721 tgaaattttc ctcctgctat ccataaatca tcaacccata tataccaatt tccgtcttct
     9781 tgcacaatgt atataccgtc tgatccgtct gggtaagcgt cttgtaaatc ttgcaacgtt
     9841 tcatatgtgt ctttaggtgt tgcacttcct attgctgaaa tttgattctg taattggtta
     9901 actttcaaat taacatatgt tacatcggct ttatcacgta acaatcctgc aattagtgtt
     9961 gttaatttac ctgtttcata ccaaagatcg aacgttcttt ctatctcact aggtataatg
    10021 acggtaacaa cattatcttt gaattcttca tttgaagcga ttaagtcatt tttgaatgtg
    10081 ttccattggt ttgttagatc atcagcaaag atgtttaatt ctttgactag attttctata
    10141 ttaatactat gttcgttaat taagtcaact acttcgttaa ctctttctgt ggtcacattc
    10201 aaatactcaa ttactttgtt tactttttcg actaatgtta aagacgaatc gaacgcattt
    10261 ggcaaatatg attcatatct atgaatcaaa acattgccaa gtttagtcaa tgatggatat
    10321 gataattcgt ttaacaatat tagccctcct ttaataaatt aacataaata gttgattcat
    10381 ttctttgtgt atgtcaactt caattcgcaa aaaactatct cgatattcaa tcaacatctg
    10441 actgaatgtt ttgacaccga ttgaacctac tttgcgttcc tcaaagtttt ctttttcgtc
    10501 tccatctgat tcaacatttt cattagatat tacattgttg gctgttgtat ttgtttgtgt
    10561 ttggctaatt tcttcatttc ctgttttcgt ttcggtgctg ttcatagtat cggttgtttt
    10621 actatcgtca accgttgtaa ttgttccgtc tgtatttgat gtgtcatttc ctgttagtgt
    10681 gtttgttgtt tcgcttgctt gttcgcctac cgttaatgtt tctttaatag aagaagcgta
    10741 ttctataact cctgttccat cgtcattaga cgttaattgt agtcgtccat cggctgtttg
    10801 tgaatcaaca tcccgaacaa aatttctgtt tgttgcatct gtgttagatg tatcattttg
    10861 cgttctgttg ttcgtttcgg tgatatctgt tgtttgcgtt gtttcatttt caaaatctct
    10921 aacagcattt cctgttgttg tcgttgtgtc aagattatcc ttttcacttg atagtatatt
    10981 tgtttcattt cctgtattat tttgtgtgcc atctttgctt gcacgttcag aacgttcaac
    11041 gtcacgttga taggtggtta acaagtcgta tgaaataaaa gggtcaaaag acaattgttc
    11101 gctttcaaac attttgttcc aataaggcat gttaatattt aaccatgttt ccagatagaa
    11161 cttaaaaagt ccttctgttt caaacccaat ttcacgcatg tagaaatgac gtataaaatt
    11221 ggtttcaaat tgttttttgt atgcttctga aaagaaaggg taattgaagt tgaacaggtg
    11281 ttttctacct tcttcaatgc gttccgcaat tgacaagttt ggaaggtatt gtgtgtagtg
    11341 ttcaataatt tccctcagtt ccattgtgta acttgccaat tgcgtcctct ccttccttta
    11401 aaagttgtcg tataatttca gaccgtaatt ttactttaat gtctaaaccg tacaattcgt
    11461 taatcttttt aactgcttct tctcttgact tcaacataat gtttgtcgag ttttcgactt
    11521 gaccattatt gctgttgact tcatcctcca ccatgcgttc acgtttttca ttattggtgt
    11581 tttgaatacc gagaaaagtc atgaactcat tccagattgc catacgctgt gtattgattt
    11641 tgtcaacaac gtacggtgca tctgttttga atactttaat agattcaaga ttagcttctt
    11701 ttgatgtaac gatagcagga gcattgcctt catattggtt gtaaatgttt aacatagaaa
    11761 gtttatttaa atcatcgaca gcaatcaaaa ctggtgtttt ttgtgcgttc agattgactc
    11821 ttgtaatggc tttaatttct gcaagttctt ctgcaaacat atcaattgtt ccagttgtag
    11881 gataacgcaa gtcattgttg catattaaaa cacccatgtt tttttcattc atatcgctgt
    11941 agttgtatag tcgaaacgat ttgttatagt ttggtgctgt agcttgaaaa taggtgggta
    12001 aattatagtg atctagttga ccagacattg cgccacctac agctatataa ctcaatgttg
    12061 ggtctttgaa aaatgacaca aaccctcttg tatgcaattc aacttctatg aaacgtgggt
    12121 caacggttgg cggtaggttt tcccattcaa acaattgagt ggttaacaaa aacaaataat
    12181 ctcgataatg attacgccaa cggtttgtat agattgccat gatctggtaa gggtttttga
    12241 atttattttt tgacattcta taacactcca ttcgacaagg cataattacc aatatcatct
    12301 gtatgccata atgttattcc gctattaaag atgtttcgta tttcaatcat attatcaacc
    12361 gccattgaac ctgtaatgtt gcatccttct gtttgcacat agttccaatt ttgtctagtg
    12421 tgtaagtttg gaacttttac tagatttgat ttgtaaccat acatggaaaa gaaattttgt
    12481 aaaacgttct gatattctgg tttgatttga tactttagta aaaacactcc tgtttgatcg
    12541 tttccgtatg tgtagtatga gttgctacct tgtacagata atgtaggagg cacattatca
    12601 atgtctttct gttttgcgtt tatcgcttga atttcataga tgctatttcc tacattttgg
    12661 atgccttctg ttacagcacc tacagcacct acaggattct tcccaataat tgaacctaca
    12721 gcgccaacac ctgcatttac agcactcatt gaagcattga aagacgcttg actttttgca
    12781 ttttggatgc tgtttcgatt accttgtaag taagcagaaa gcatgtctgt taatacaggt
    12841 aagtccatag ggtcactatt gatgatgcct tgttgatcgc ttaataataa ggtggttgca
    12901 tttgttccag atgtattgta ttgatcaaat gaatacgaaa ctttatttga tgttcctaaa
    12961 cttcctttga caatcaaaga tggtgttcta cttgagaatg cttcattgcg atattcatac
    13021 aaattacctt tcatgtcaac catgacgagt tttgtgtatg ggtacattaa tagttttgat
    13081 tctgttacag aacgatagcc agtgaaaata ttagataaca atacttctcg attagagaat
    13141 gagtcaatat gtttcacata gatgcaattg aaatctgtat cggttgcata gtcacttaca
    13201 atcacacctt gtatattatt cgttgttagt gcaatgttca tggatgaacc accagaataa
    13261 gtaaaaggta aaccgacatg ttcgctaata taaatcgaaa caatgttgtt gactgcattc
    13321 gtttgtgtgt aaacagcctt taatacatca gacggtttgc taatgggtat tcctaaattt
    13381 gagacgttaa cccctgtgtc accgttgatg aatggaacaa gatagaatga caacggttgt
    13441 ggactacctc cgattacggt aggaataatt tcattaacag ggtctaatgt atctgggtca
    13501 atatgaaacg cttgttttga aacgattacc agccatttca atccgttagc tatttgaatg
    13561 tgttgtgaag aaactagatc ataatctaaa ccataattca atccttcatc ctgtgtatta
    13621 ataacagggt tatttgttcc aatgtattgc ggagcatgtt ctcgaactac gtaagatggt
    13681 ctgaatgtaa tgtcgaacat ccatgtttga ataacatcaa gctttaggaa taattgtgtt
    13741 gaattacttg ctttgtatgt tttgcgtgta atgaaacaat agaaccattt gtttgtatac
    13801 tgtgtatttt ggaacattag gtatgttgcg ttgattaaat tatcaatgtg tacaggtacg
    13861 tgaacggaat attcgccgtt tacctctttt gtaaaattca tttgtgtatt ttggaacaac
    13921 ggtgtttttg cattgaaaaa cgctaattgg tttgctaatg atgaaaacca tcttgtgttt
    13981 tgttggtctg ggtacaatct acagtcgggt aaaacccgaa ctgtagacgc actcaaagga
    14041 aatgtagcca tatttggtta acctcctatt tgactaatac aattgcttca ccttttacag
    14101 ttacagtaat tggctcgtct tcctcatcaa cttcacctgt gtcataggtt acagaagctg
    14161 ttactagtag ttgttgtgct gtttcggcag aagctacagt tagtaaaccg tcactgttaa
    14221 cagttgttcc aacattcggt gtgcctgttg cagttgaaac gctccatgta attgtgtgtg
    14281 cttcatcgtc gtttgcacga actacagcgt caaattgttt tgttgcgcct tttttaactc
    14341 ctgcaataga tggtgaaacg ataacacttg aaacaggagg aatgttcgtt cctgtgtcct
    14401 caatgaatgc tacagcattt gcgaaacgag atgtactcat gatttgccat gcgtgtagat
    14461 tgtagttcca atacatgccc tgtgggttac gaatagattc cattttgaaa atgttatcat
    14521 aaaccatgaa ccattcacga tcaacagcga tagcgcgtaa accagatgtt gcaaagttgt
    14581 cgataattgt aacttgtccg ataaagtttg ttttgtcgat gttgaatgct ctagctagaa
    14641 catctacgtc aactgttgcc attaattcag cgtcaacaat gaaatgtaaa tcgctcatgt
    14701 ctgttgttgt gtgaacagct agtgcgttat agttgcgtga acctgtaggc agtgtcatta
    14761 gtgttgtaat ggcacgagct tttttgatga agtcttttcc agttgcttca tctgttacag
    14821 gtaagattgg ttgtactttg aaataacctt ttgaagcgta agaatcgatt agcagtttca
    14881 tgtatttgaa ttcatcaact tgattgctgt tgtacatggc ttgaattgtg ccagaaacga
    14941 aacgatcaaa ttcgccccat gatacgaacg ctttttgcaa acttgcgtct tgaatggttt
    15001 gtttgtagaa agattgacga ttgatttcat ggaacagtgt tttgacatct ggaatttcac
    15061 gtttgaaaac agttgattcg gcaccatctg gatcatacgc ttgttctggt acaaggtcaa
    15121 tatatgtttc ttcaatacga gaacccaacg gaattgtgcc acgtttgaat ttaccgagaa
    15181 catttgtcat gactttgctg tgtagaacga aaagtgcgat acggtcaact agtgaaatga
    15241 tgaattcgtt ttggatattt tggtttacta gaagtccagc acctacttgt gcgatgtttt
    15301 cagcatttgc tagtggtaca tattgttgga actgtggtga agcgctgttg cgaatggcat
    15361 tcataatgtc gtatgaattt tcgatgccta gtgtgttgtt aaagtcttga atcgttagac
    15421 gttttgacat ggattaattt cctcctttga atagtaaatc tagtgtgact gattcagaaa
    15481 acgattgttg attttcgttt ttcttttgtt cttctgttcc gccatcaatt ccgattttgc
    15541 ggaacagttt tgagttactt gcttgtaggt ctgcaacttc tactttaaat gcgtcgattt
    15601 gttgtgtttg tgtcgaatga ttgacatgta cttctacgta atcgtcacgt aatgtcataa
    15661 ggtgttgtgt gcgtgtttcg atagatgttt ctggattcat taagtcgttt aagattgctt
    15721 catgttgttc tggtgttaac atatgttttt ttcctccttg tttattgtta cttacaaggt
    15781 tattatataa tgttaaaatg tgagttgcaa tagttttgat aggtaatata aaaaatacat
    15841 atactttatt aaggtaagtt gaatattttg ttataacgtg ttgaatgttt gggtaaattg
    15901 tgttatattg aagtagtagg aaatgttaca taaattgagg aggaatgaat ggtatggaaa
    15961 ataggtatta tatttggttt acgaaaagaa atgaacatgg agttgtagaa gaattgacaa
    16021 cggaatgtgt tagtgaacaa cacgttattg actttgtgtg tggtttgttt actagttctt
    16081 tcaagaagtt gactcgaatt gttatgagta acttttataa acttgaaatg aaagttatga
    16141 aagttgtgtt gatcgatgat gaaatgaagc tggttgacaa ggaagaatat aaaagaatgg
    16201 ttgatattaa ttcgttgtat cctattgact taaataagaa tgttaatcgc attcaacgaa
    16261 ttattaatga gtgtaaggat attattaaga atgatggtaa ttatgaatac acagacacat
    16321 taactttaat tgttaaaata cttaaaaatt atgattcatc aaagtatgtt acaggttttg
    16381 atttgaaaaa tactgtagat gaatgtttga aaattatgta tgaaaataaa caagatttgt
    16441 aacctccacc atcgactccc tcacaggagt cttttttatt tccctcccct cctttccgtt
    16501 ttgatctacc tgtttcattt taaggacaga aattgaaaca gaagaatggg aaacagggtt
    16561 tgtgtgcgag aatcaatctt
//
