# Supplementary material for: Genomic Analysis of the Recent Viral Isolate vB_BthP-Goe4 Reveals Increased Diversity of φ29-Like Phages
Source: Viruses. 2018 Nov 13;10(11):624. doi: 10.3390/v10110624 (PMC6266182; doi:10.3390/v10110624)
Supplement: Supplementary file 1 [file viruses-10-00624-s001.zip › Supplement_final/TableS1(Luci_host_search).xlsx]

## Sheet: Lucilia_cuprina.fasta.xml
contig	Strain	species	genus	family	order	class	phylum	kingdom
JRES01000001.1		Rhagoletis zephyria	Rhagoletis zephyria	Rhagoletis	Tephritidae	Diptera	Insecta	Arthropoda	Metazoa
JRES01000002.1		Stomoxys calcitrans	Stomoxys calcitrans	Stomoxys	Muscidae	Diptera	Insecta	Arthropoda	Metazoa
JRES01000003.1		Musca domestica	Musca domestica	Musca	Muscidae	Diptera	Insecta	Arthropoda	Metazoa
JRES01000004.1		Calliphora vicina	Calliphora vicina	Calliphora	Calliphoridae	Diptera	Insecta	Arthropoda	Metazoa
JRES01000005.1		Stomoxys calcitrans	Stomoxys calcitrans	Stomoxys	Muscidae	Diptera	Insecta	Arthropoda	Metazoa
JRES01000006.1		Calliphora stygia	Calliphora stygia	Calliphora	Calliphoridae	Diptera	Insecta	Arthropoda	Metazoa
JRES01000007.1		Bactrocera dorsalis	Bactrocera dorsalis	Bactrocera	Tephritidae	Diptera	Insecta	Arthropoda	Metazoa
JRES01000008.1		Lucilia cuprina	Lucilia cuprina	Lucilia	Calliphoridae	Diptera	Insecta	Arthropoda	Metazoa
JRES01000009.1		Lucilia cuprina	Lucilia cuprina	Lucilia	Calliphoridae	Diptera	Insecta	Arthropoda	Metazoa
JRES01000010.1		Stomoxys calcitrans	Stomoxys calcitrans	Stomoxys	Muscidae	Diptera	Insecta	Arthropoda	Metazoa
JRES01000011.1		Lucilia cuprina	Lucilia cuprina	Lucilia	Calliphoridae	Diptera	Insecta	Arthropoda	Metazoa
JRES01000012.1		Stomoxys calcitrans	Stomoxys calcitrans	Stomoxys	Muscidae	Diptera	Insecta	Arthropoda	Metazoa
JRES01000013.1		Xenopus laevis	Xenopus laevis	Xenopus	Pipidae	Anura	Amphibia	Chordata	Metazoa
JRES01000014.1		Not annotated	Not annotated	Not annotated	Not annotated	Not annotated	Not annotated	Not annotated
JRES01000015.1		Not annotated	Not annotated	Not annotated	Not annotated	Not annotated	Not annotated	Not annotated
JRES01000016.1		Musca domestica	Musca domestica	Musca	Muscidae	Diptera	Insecta	Arthropoda	Metazoa
JRES01000017.1		Not annotated	Not annotated	Not annotated	Not annotated	Not annotated	Not annotated	Not annotated
JRES01000018.1		Stomoxys calcitrans	Stomoxys calcitrans	Stomoxys	Muscidae	Diptera	Insecta	Arthropoda	Metazoa
JRES01000019.1		Stomoxys calcitrans	Stomoxys calcitrans	Stomoxys	Muscidae	Diptera	Insecta	Arthropoda	Metazoa
JRES01000020.1		Not annotated	Not annotated	Not annotated	Not annotated	Not annotated	Not annotated	Not annotated
JRES01000021.1		Not annotated	Not annotated	Not annotated	Not annotated	Not annotated	Not annotated	Not annotated
JRES01000022.1		Lucilia cuprina	Lucilia cuprina	Lucilia	Calliphoridae	Diptera	Insecta	Arthropoda	Metazoa
JRES01000023.1		Musca domestica	Musca domestica	Musca	Muscidae	Diptera	Insecta	Arthropoda	Metazoa
JRES01000024.1		Lucilia sericata	Lucilia sericata	Lucilia	Calliphoridae	Diptera	Insecta	Arthropoda	Metazoa
JRES01000025.1		Crassostrea gigas	Crassostrea gigas	Crassostrea	Ostreidae	Ostreoida	Bivalvia	Mollusca	Metazoa
JRES01000026.1		Drosophila eugracilis	Drosophila eugracilis	Drosophila	Drosophilidae	Diptera	Insecta	Arthropoda	Metazoa
JRES01000027.1		Lucilia cuprina	Lucilia cuprina	Lucilia	Calliphoridae	Diptera	Insecta	Arthropoda	Metazoa
JRES01000028.1		Sarcophaga crassipalpis	Sarcophaga crassipalpis	Sarcophaga	Sarcophagidae	Diptera	Insecta	Arthropoda	Metazoa
JRES01000029.1		Not annotated	Not annotated	Not annotated	Not annotated	Not annotated	Not annotated	Not annotated
JRES01000030.1		Not annotated	Not annotated	Not annotated	Not annotated	Not annotated	Not annotated	Not annotated
JRES01000031.1		Lucilia cuprina	Lucilia cuprina	Lucilia	Calliphoridae	Diptera	Insecta	Arthropoda	Metazoa
JRES01000032.1		Musca domestica	Musca domestica	Musca	Muscidae	Diptera	Insecta	Arthropoda	Metazoa
JRES01000033.1		Lucilia cuprina	Lucilia cuprina	Lucilia	Calliphoridae	Diptera	Insecta	Arthropoda	Metazoa
JRES01000034.1		Not annotated	Not annotated	Not annotated	Not annotated	Not annotated	Not annotated	Not annotated
JRES01000035.1		Not annotated	Not annotated	Not annotated	Not annotated	Not annotated	Not annotated	Not annotated
JRES01000036.1		Stomoxys calcitrans	Stomoxys calcitrans	Stomoxys	Muscidae	Diptera	Insecta	Arthropoda	Metazoa
JRES01000037.1		Stomoxys calcitrans	Stomoxys calcitrans	Stomoxys	Muscidae	Diptera	Insecta	Arthropoda	Metazoa
JRES01000038.1		Lucilia cuprina	Lucilia cuprina	Lucilia	Calliphoridae	Diptera	Insecta	Arthropoda	Metazoa
JRES01000039.1		Calliphora vicina	Calliphora vicina	Calliphora	Calliphoridae	Diptera	Insecta	Arthropoda	Metazoa
JRES01000040.1		Stomoxys calcitrans	Stomoxys calcitrans	Stomoxys	Muscidae	Diptera	Insecta	Arthropoda	Metazoa
JRES01000041.1		Metarhizium majus ARSEF 297	Metarhizium majus	Metarhizium	Clavicipitaceae	Hypocreales	Sordariomycetes	Ascomycota	Fungi
JRES01000042.1		Calliphora vicina	Calliphora vicina	Calliphora	Calliphoridae	Diptera	Insecta	Arthropoda	Metazoa
JRES01000043.1		Lucilia cuprina	Lucilia cuprina	Lucilia	Calliphoridae	Diptera	Insecta	Arthropoda	Metazoa
JRES01000044.1		Lucilia cuprina	Lucilia cuprina	Lucilia	Calliphoridae	Diptera	Insecta	Arthropoda	Metazoa
JRES01000045.1		Ceratitis capitata	Ceratitis capitata	Ceratitis	Tephritidae	Diptera	Insecta	Arthropoda	Metazoa
JRES01000046.1		Not annotated	Not annotated	Not annotated	Not annotated	Not annotated	Not annotated	Not annotated
JRES01000047.1		Not annotated	Not annotated	Not annotated	Not annotated	Not annotated	Not annotated	Not annotated
JRES01000048.1		Rhagoletis zephyria	Rhagoletis zephyria	Rhagoletis	Tephritidae	Diptera	Insecta	Arthropoda	Metazoa
JRES01000049.1		Stomoxys calcitrans	Stomoxys calcitrans	Stomoxys	Muscidae	Diptera	Insecta	Arthropoda	Metazoa
JRES01000050.1		Calliphora vicina	Calliphora vicina	Calliphora	Calliphoridae	Diptera	Insecta	Arthropoda	Metazoa
JRES01000051.1		Lucilia cuprina	Lucilia cuprina	Lucilia	Calliphoridae	Diptera	Insecta	Arthropoda	Metazoa
JRES01000052.1		Lucilia cuprina	Lucilia cuprina	Lucilia	Calliphoridae	Diptera	Insecta	Arthropoda	Metazoa
JRES01000053.1		Providencia stuartii	Providencia stuartii	Providencia	Morganellaceae	Enterobacterales	Gammaproteobacteria	Proteobacteria	Bacteria
JRES01000054.1		Not annotated	Not annotated	Not annotated	Not annotated	Not annotated	Not annotated	Not annotated
JRES01000055.1		Not annotated	Not annotated	Not annotated	Not annotated	Not annotated	Not annotated	Not annotated
JRES01000056.1		Lucilia cuprina	Lucilia cuprina	Lucilia	Calliphoridae	Diptera	Insecta	Arthropoda	Metazoa
JRES01000057.1		Calliphora vicina	Calliphora vicina	Calliphora	Calliphoridae	Diptera	Insecta	Arthropoda	Metazoa
JRES01000058.1		Musca domestica	Musca domestica	Musca	Muscidae	Diptera	Insecta	Arthropoda	Metazoa
JRES01000059.1		Lucilia cuprina	Lucilia cuprina	Lucilia	Calliphoridae	Diptera	Insecta	Arthropoda	Metazoa
JRES01000060.1		Trichogramma pretiosum	Trichogramma pretiosum	Trichogramma	Trichogrammatidae	Hymenoptera	Insecta	Arthropoda	Metazoa
JRES01000061.1		Musca domestica	Musca domestica	Musca	Muscidae	Diptera	Insecta	Arthropoda	Metazoa
JRES01000062.1		Lucilia cuprina	Lucilia cuprina	Lucilia	Calliphoridae	Diptera	Insecta	Arthropoda	Metazoa
JRES01000063.1		Lucilia cuprina	Lucilia cuprina	Lucilia	Calliphoridae	Diptera	Insecta	Arthropoda	Metazoa
JRES01000064.1		Calliphora vicina	Calliphora vicina	Calliphora	Calliphoridae	Diptera	Insecta	Arthropoda	Metazoa
JRES01000065.1		Stomoxys calcitrans	Stomoxys calcitrans	Stomoxys	Muscidae	Diptera	Insecta	Arthropoda	Metazoa
JRES01000066.1		Providencia stuartii	Providencia stuartii	Providencia	Morganellaceae	Enterobacterales	Gammaproteobacteria	Proteobacteria	Bacteria
JRES01000067.1		Lucilia cuprina	Lucilia cuprina	Lucilia	Calliphoridae	Diptera	Insecta	Arthropoda	Metazoa
JRES01000068.1		Not annotated	Not annotated	Not annotated	Not annotated	Not annotated	Not annotated	Not annotated
JRES01000069.1		Musca domestica	Musca domestica	Musca	Muscidae	Diptera	Insecta	Arthropoda	Metazoa
JRES01000070.1		Hyphopichia burtonii NRRL Y-1933	Hyphopichia burtonii	Hyphopichia	Debaryomycetaceae	Saccharomycetales	Saccharomycetes	Ascomycota	Fungi
JRES01000071.1		Komagataella phaffii	Komagataella phaffii	Komagataella	Phaffomycetaceae	Saccharomycetales	Saccharomycetes	Ascomycota	Fungi
JRES01000072.1		Calliphora vicina	Calliphora vicina	Calliphora	Calliphoridae	Diptera	Insecta	Arthropoda	Metazoa
JRES01000073.1		Lucilia cuprina	Lucilia cuprina	Lucilia	Calliphoridae	Diptera	Insecta	Arthropoda	Metazoa
JRES01000074.1		Lucilia cuprina	Lucilia cuprina	Lucilia	Calliphoridae	Diptera	Insecta	Arthropoda	Metazoa
JRES01000075.1		Schistosoma haematobium	Schistosoma haematobium	Schistosoma	Schistosomatidae	Strigeidida	Trematoda	Platyhelminthes	Metazoa
JRES01000076.1		Stomoxys calcitrans	Stomoxys calcitrans	Stomoxys	Muscidae	Diptera	Insecta	Arthropoda	Metazoa
JRES01000077.1		Lucilia cuprina	Lucilia cuprina	Lucilia	Calliphoridae	Diptera	Insecta	Arthropoda	Metazoa
JRES01000078.1		Calliphora vicina	Calliphora vicina	Calliphora	Calliphoridae	Diptera	Insecta	Arthropoda	Metazoa
JRES01000079.1		Rhagoletis zephyria	Rhagoletis zephyria	Rhagoletis	Tephritidae	Diptera	Insecta	Arthropoda	Metazoa
JRES01000080.1		Cloning vector pB[Lchsp24-pdgf-b]	Cloning vector pBLchsp24-pdgf-b
JRES01000081.1		Musca domestica	Musca domestica	Musca	Muscidae	Diptera	Insecta	Arthropoda	Metazoa
JRES01000082.1		Lucilia cuprina	Lucilia cuprina	Lucilia	Calliphoridae	Diptera	Insecta	Arthropoda	Metazoa
JRES01000083.1		Lucilia cuprina	Lucilia cuprina	Lucilia	Calliphoridae	Diptera	Insecta	Arthropoda	Metazoa
JRES01000084.1		Calliphora vicina	Calliphora vicina	Calliphora	Calliphoridae	Diptera	Insecta	Arthropoda	Metazoa
JRES01000085.1		Not annotated	Not annotated	Not annotated	Not annotated	Not annotated	Not annotated	Not annotated
JRES01000086.1		Lucilia cuprina	Lucilia cuprina	Lucilia	Calliphoridae	Diptera	Insecta	Arthropoda	Metazoa
JRES01000087.1		Lucilia cuprina	Lucilia cuprina	Lucilia	Calliphoridae	Diptera	Insecta	Arthropoda	Metazoa
JRES01000088.1		Musca domestica	Musca domestica	Musca	Muscidae	Diptera	Insecta	Arthropoda	Metazoa
JRES01000089.1		Stomoxys calcitrans	Stomoxys calcitrans	Stomoxys	Muscidae	Diptera	Insecta	Arthropoda	Metazoa
JRES01000090.1		Lucilia cuprina	Lucilia cuprina	Lucilia	Calliphoridae	Diptera	Insecta	Arthropoda	Metazoa
JRES01000091.1		Stomoxys calcitrans	Stomoxys calcitrans	Stomoxys	Muscidae	Diptera	Insecta	Arthropoda	Metazoa
JRES01000092.1		Cloning vector pB-Lchsp83-ZsGreen-IRES-tTAo	Cloning vector pB-Lchsp83-ZsGreen-IRES-tTAo
JRES01000093.1		Not annotated	Not annotated	Not annotated	Not annotated	Not annotated	Not annotated	Not annotated
JRES01000094.1		Musca domestica	Musca domestica	Musca	Muscidae	Diptera	Insecta	Arthropoda	Metazoa
JRES01000095.1		Not annotated	Not annotated	Not annotated	Not annotated	Not annotated	Not annotated	Not annotated
JRES01000096.1		Lucilia cuprina	Lucilia cuprina	Lucilia	Calliphoridae	Diptera	Insecta	Arthropoda	Metazoa
JRES01000097.1		Stomoxys calcitrans	Stomoxys calcitrans	Stomoxys	Muscidae	Diptera	Insecta	Arthropoda	Metazoa
JRES01000098.1		Stomoxys calcitrans	Stomoxys calcitrans	Stomoxys	Muscidae	Diptera	Insecta	Arthropoda	Metazoa
JRES01000099.1		Calliphora vicina	Calliphora vicina	Calliphora	Calliphoridae	Diptera	Insecta	Arthropoda	Metazoa
JRES01000100.1		Not annotated	Not annotated	Not annotated	Not annotated	Not annotated	Not annotated	Not annotated
JRES01000101.1		Collimonas arenae	Collimonas arenae	Collimonas	Oxalobacteraceae	Burkholderiales	Betaproteobacteria	Proteobacteria	Bacteria
JRES01000102.1		Lucilia cuprina	Lucilia cuprina	Lucilia	Calliphoridae	Diptera	Insecta	Arthropoda	Metazoa
JRES01000103.1		Not annotated	Not annotated	Not annotated	Not annotated	Not annotated	Not annotated	Not annotated
JRES01000104.1		Ceratitis capitata	Ceratitis capitata	Ceratitis	Tephritidae	Diptera	Insecta	Arthropoda	Metazoa
JRES01000105.1		Bactrocera dorsalis	Bactrocera dorsalis	Bactrocera	Tephritidae	Diptera	Insecta	Arthropoda	Metazoa
JRES01000106.1		Calliphora vicina	Calliphora vicina	Calliphora	Calliphoridae	Diptera	Insecta	Arthropoda	Metazoa
JRES01000107.1		Musca domestica	Musca domestica	Musca	Muscidae	Diptera	Insecta	Arthropoda	Metazoa
JRES01000108.1		Lucilia cuprina	Lucilia cuprina	Lucilia	Calliphoridae	Diptera	Insecta	Arthropoda	Metazoa
JRES01000109.1		Not annotated	Not annotated	Not annotated	Not annotated	Not annotated	Not annotated	Not annotated
JRES01000110.1		Microbacterium chocolatum	Microbacterium chocolatum	Microbacterium	Microbacteriaceae	Micrococcales	Actinobacteria	Actinobacteria	Bacteria
JRES01000111.1		Not annotated	Not annotated	Not annotated	Not annotated	Not annotated	Not annotated	Not annotated
JRES01000112.1		Lucilia cuprina	Lucilia cuprina	Lucilia	Calliphoridae	Diptera	Insecta	Arthropoda	Metazoa
JRES01000113.1		Calliphora vicina	Calliphora vicina	Calliphora	Calliphoridae	Diptera	Insecta	Arthropoda	Metazoa
JRES01000114.1		Not annotated	Not annotated	Not annotated	Not annotated	Not annotated	Not annotated	Not annotated
JRES01000115.1		Lucilia cuprina	Lucilia cuprina	Lucilia	Calliphoridae	Diptera	Insecta	Arthropoda	Metazoa
JRES01000116.1		Stomoxys calcitrans	Stomoxys calcitrans	Stomoxys	Muscidae	Diptera	Insecta	Arthropoda	Metazoa
JRES01000117.1		Lucilia cuprina	Lucilia cuprina	Lucilia	Calliphoridae	Diptera	Insecta	Arthropoda	Metazoa
JRES01000118.1		Lucilia cuprina	Lucilia cuprina	Lucilia	Calliphoridae	Diptera	Insecta	Arthropoda	Metazoa
JRES01000119.1		Stomoxys calcitrans	Stomoxys calcitrans	Stomoxys	Muscidae	Diptera	Insecta	Arthropoda	Metazoa
JRES01000120.1		Stomoxys calcitrans	Stomoxys calcitrans	Stomoxys	Muscidae	Diptera	Insecta	Arthropoda	Metazoa
JRES01000121.1		Lucilia cuprina	Lucilia cuprina	Lucilia	Calliphoridae	Diptera	Insecta	Arthropoda	Metazoa
JRES01000122.1		Stomoxys calcitrans	Stomoxys calcitrans	Stomoxys	Muscidae	Diptera	Insecta	Arthropoda	Metazoa
JRES01000123.1		Microbacterium sp. 1.5R	Microbacterium sp. 1.5R	Microbacterium	Microbacteriaceae	Micrococcales	Actinobacteria	Actinobacteria	Bacteria
JRES01000124.1		Calliphora vicina	Calliphora vicina	Calliphora	Calliphoridae	Diptera	Insecta	Arthropoda	Metazoa
JRES01000125.1		Calliphora vicina	Calliphora vicina	Calliphora	Calliphoridae	Diptera	Insecta	Arthropoda	Metazoa
JRES01000126.1		Not annotated	Not annotated	Not annotated	Not annotated	Not annotated	Not annotated	Not annotated
JRES01000127.1		Stomoxys calcitrans	Stomoxys calcitrans	Stomoxys	Muscidae	Diptera	Insecta	Arthropoda	Metazoa
JRES01000128.1		Musca domestica	Musca domestica	Musca	Muscidae	Diptera	Insecta	Arthropoda	Metazoa
JRES01000129.1		Rhagoletis zephyria	Rhagoletis zephyria	Rhagoletis	Tephritidae	Diptera	Insecta	Arthropoda	Metazoa
JRES01000130.1		Calliphora vicina	Calliphora vicina	Calliphora	Calliphoridae	Diptera	Insecta	Arthropoda	Metazoa
JRES01000131.1		Lucilia cuprina	Lucilia cuprina	Lucilia	Calliphoridae	Diptera	Insecta	Arthropoda	Metazoa
JRES01000132.1		Lucilia cuprina	Lucilia cuprina	Lucilia	Calliphoridae	Diptera	Insecta	Arthropoda	Metazoa
JRES01000133.1		Not annotated	Not annotated	Not annotated	Not annotated	Not annotated	Not annotated	Not annotated
JRES01000134.1		Culex quinquefasciatus	Culex quinquefasciatus	Culex	Culicidae	Diptera	Insecta	Arthropoda	Metazoa
JRES01000135.1		Bactrocera latifrons	Bactrocera latifrons	Bactrocera	Tephritidae	Diptera	Insecta	Arthropoda	Metazoa
JRES01000136.1		Not annotated	Not annotated	Not annotated	Not annotated	Not annotated	Not annotated	Not annotated
JRES01000137.1		Not annotated	Not annotated	Not annotated	Not annotated	Not annotated	Not annotated	Not annotated
JRES01000138.1		Lucilia cuprina	Lucilia cuprina	Lucilia	Calliphoridae	Diptera	Insecta	Arthropoda	Metazoa
JRES01000139.1		Musca domestica	Musca domestica	Musca	Muscidae	Diptera	Insecta	Arthropoda	Metazoa
JRES01000140.1		Lucilia cuprina	Lucilia cuprina	Lucilia	Calliphoridae	Diptera	Insecta	Arthropoda	Metazoa
JRES01000141.1		Musca domestica	Musca domestica	Musca	Muscidae	Diptera	Insecta	Arthropoda	Metazoa
JRES01000142.1		Stomoxys calcitrans	Stomoxys calcitrans	Stomoxys	Muscidae	Diptera	Insecta	Arthropoda	Metazoa
JRES01000143.1		Bactrocera oleae	Bactrocera oleae	Bactrocera	Tephritidae	Diptera	Insecta	Arthropoda	Metazoa
JRES01000144.1		Stomoxys calcitrans	Stomoxys calcitrans	Stomoxys	Muscidae	Diptera	Insecta	Arthropoda	Metazoa
JRES01000145.1		Stomoxys calcitrans	Stomoxys calcitrans	Stomoxys	Muscidae	Diptera	Insecta	Arthropoda	Metazoa
JRES01000146.1		Calliphora vicina	Calliphora vicina	Calliphora	Calliphoridae	Diptera	Insecta	Arthropoda	Metazoa
JRES01000147.1		Musca domestica	Musca domestica	Musca	Muscidae	Diptera	Insecta	Arthropoda	Metazoa
JRES01000148.1		Rhagoletis zephyria	Rhagoletis zephyria	Rhagoletis	Tephritidae	Diptera	Insecta	Arthropoda	Metazoa
JRES01000149.1		Drosophila busckii	Drosophila busckii	Drosophila	Drosophilidae	Diptera	Insecta	Arthropoda	Metazoa
JRES01000150.1		Komagataella pastoris	Komagataella pastoris	Komagataella	Phaffomycetaceae	Saccharomycetales	Saccharomycetes	Ascomycota	Fungi
JRES01000151.1		Calliphora stygia	Calliphora stygia	Calliphora	Calliphoridae	Diptera	Insecta	Arthropoda	Metazoa
JRES01000152.1		Musca domestica	Musca domestica	Musca	Muscidae	Diptera	Insecta	Arthropoda	Metazoa
JRES01000153.1		Stomoxys calcitrans	Stomoxys calcitrans	Stomoxys	Muscidae	Diptera	Insecta	Arthropoda	Metazoa
JRES01000154.1		Calliphora vicina	Calliphora vicina	Calliphora	Calliphoridae	Diptera	Insecta	Arthropoda	Metazoa
JRES01000155.1		Candida tropicalis MYA-3404	Candida tropicalis	Candida	Debaryomycetaceae	Saccharomycetales	Saccharomycetes	Ascomycota	Fungi
JRES01000156.1		Musca domestica	Musca domestica	Musca	Muscidae	Diptera	Insecta	Arthropoda	Metazoa
JRES01000157.1		Tetranychus urticae	Tetranychus urticae	Tetranychus	Tetranychidae		Arachnida	Arthropoda	Metazoa
JRES01000158.1		Lucilia cuprina	Lucilia cuprina	Lucilia	Calliphoridae	Diptera	Insecta	Arthropoda	Metazoa
JRES01000159.1		Lucilia cuprina	Lucilia cuprina	Lucilia	Calliphoridae	Diptera	Insecta	Arthropoda	Metazoa
JRES01000160.1		Bactrocera latifrons	Bactrocera latifrons	Bactrocera	Tephritidae	Diptera	Insecta	Arthropoda	Metazoa
JRES01000161.1		Stomoxys calcitrans	Stomoxys calcitrans	Stomoxys	Muscidae	Diptera	Insecta	Arthropoda	Metazoa
JRES01000162.1		Lucilia cuprina	Lucilia cuprina	Lucilia	Calliphoridae	Diptera	Insecta	Arthropoda	Metazoa
JRES01000163.1		Lucilia cuprina	Lucilia cuprina	Lucilia	Calliphoridae	Diptera	Insecta	Arthropoda	Metazoa
JRES01000164.1		Not annotated	Not annotated	Not annotated	Not annotated	Not annotated	Not annotated	Not annotated
JRES01000165.1		Calliphora vicina	Calliphora vicina	Calliphora	Calliphoridae	Diptera	Insecta	Arthropoda	Metazoa
JRES01000166.1		Lucilia cuprina	Lucilia cuprina	Lucilia	Calliphoridae	Diptera	Insecta	Arthropoda	Metazoa
JRES01000167.1		Not annotated	Not annotated	Not annotated	Not annotated	Not annotated	Not annotated	Not annotated
JRES01000168.1		Not annotated	Not annotated	Not annotated	Not annotated	Not annotated	Not annotated	Not annotated
JRES01000169.1		Lucilia cuprina	Lucilia cuprina	Lucilia	Calliphoridae	Diptera	Insecta	Arthropoda	Metazoa
JRES01000170.1		Not annotated	Not annotated	Not annotated	Not annotated	Not annotated	Not annotated	Not annotated
JRES01000171.1		Lucilia cuprina	Lucilia cuprina	Lucilia	Calliphoridae	Diptera	Insecta	Arthropoda	Metazoa
JRES01000172.1		Providencia stuartii MRSN 2154	Providencia stuartii	Providencia	Morganellaceae	Enterobacterales	Gammaproteobacteria	Proteobacteria	Bacteria
JRES01000173.1		Ceratitis capitata	Ceratitis capitata	Ceratitis	Tephritidae	Diptera	Insecta	Arthropoda	Metazoa
JRES01000174.1		Calliphora vicina	Calliphora vicina	Calliphora	Calliphoridae	Diptera	Insecta	Arthropoda	Metazoa
JRES01000175.1		Bactrocera dorsalis	Bactrocera dorsalis	Bactrocera	Tephritidae	Diptera	Insecta	Arthropoda	Metazoa
JRES01000176.1		Danio rerio	Danio rerio	Danio	Cyprinidae	Cypriniformes	Actinopteri	Chordata	Metazoa
JRES01000177.1		Burkholderia pseudomallei NCTC 13178	Burkholderia pseudomallei	Burkholderia	Burkholderiaceae	Burkholderiales	Betaproteobacteria	Proteobacteria	Bacteria
JRES01000178.1		Haloquadratum walsbyi C23	Haloquadratum walsbyi	Haloquadratum	Haloferacaceae	Haloferacales	Halobacteria	Euryarchaeota	Archaea
JRES01000179.1		Lucilia cuprina	Lucilia cuprina	Lucilia	Calliphoridae	Diptera	Insecta	Arthropoda	Metazoa
JRES01000180.1		Neurospora tetrasperma FGSC 2508	Neurospora tetrasperma	Neurospora	Sordariaceae	Sordariales	Sordariomycetes	Ascomycota	Fungi
JRES01000181.1		Ceratitis capitata	Ceratitis capitata	Ceratitis	Tephritidae	Diptera	Insecta	Arthropoda	Metazoa
JRES01000182.1		Musca domestica	Musca domestica	Musca	Muscidae	Diptera	Insecta	Arthropoda	Metazoa
JRES01000183.1		Stomoxys calcitrans	Stomoxys calcitrans	Stomoxys	Muscidae	Diptera	Insecta	Arthropoda	Metazoa
JRES01000184.1		Lucilia sericata	Lucilia sericata	Lucilia	Calliphoridae	Diptera	Insecta	Arthropoda	Metazoa
JRES01000185.1		Not annotated	Not annotated	Not annotated	Not annotated	Not annotated	Not annotated	Not annotated
JRES01000186.1		Musca domestica	Musca domestica	Musca	Muscidae	Diptera	Insecta	Arthropoda	Metazoa
JRES01000187.1		Musca domestica	Musca domestica	Musca	Muscidae	Diptera	Insecta	Arthropoda	Metazoa
JRES01000188.1		Not annotated	Not annotated	Not annotated	Not annotated	Not annotated	Not annotated	Not annotated
JRES01000189.1		Musca domestica	Musca domestica	Musca	Muscidae	Diptera	Insecta	Arthropoda	Metazoa
JRES01000190.1		Bactrocera tryoni	Bactrocera tryoni	Bactrocera	Tephritidae	Diptera	Insecta	Arthropoda	Metazoa
JRES01000191.1		Drosophila busckii	Drosophila busckii	Drosophila	Drosophilidae	Diptera	Insecta	Arthropoda	Metazoa
JRES01000192.1		Musca domestica	Musca domestica	Musca	Muscidae	Diptera	Insecta	Arthropoda	Metazoa
JRES01000193.1		Lucilia cuprina	Lucilia cuprina	Lucilia	Calliphoridae	Diptera	Insecta	Arthropoda	Metazoa
JRES01000194.1		Lucilia cuprina	Lucilia cuprina	Lucilia	Calliphoridae	Diptera	Insecta	Arthropoda	Metazoa
JRES01000195.1		Calliphora vicina	Calliphora vicina	Calliphora	Calliphoridae	Diptera	Insecta	Arthropoda	Metazoa
JRES01000196.1		Musca domestica	Musca domestica	Musca	Muscidae	Diptera	Insecta	Arthropoda	Metazoa
JRES01000197.1		Stomoxys calcitrans	Stomoxys calcitrans	Stomoxys	Muscidae	Diptera	Insecta	Arthropoda	Metazoa
JRES01000198.1		Lucilia sericata	Lucilia sericata	Lucilia	Calliphoridae	Diptera	Insecta	Arthropoda	Metazoa
JRES01000199.1		Stomoxys calcitrans	Stomoxys calcitrans	Stomoxys	Muscidae	Diptera	Insecta	Arthropoda	Metazoa
JRES01000200.1		Lucilia cuprina	Lucilia cuprina	Lucilia	Calliphoridae	Diptera	Insecta	Arthropoda	Metazoa
JRES01000201.1		Not annotated	Not annotated	Not annotated	Not annotated	Not annotated	Not annotated	Not annotated
JRES01000202.1		Musca domestica	Musca domestica	Musca	Muscidae	Diptera	Insecta	Arthropoda	Metazoa
JRES01000203.1		Stomoxys calcitrans	Stomoxys calcitrans	Stomoxys	Muscidae	Diptera	Insecta	Arthropoda	Metazoa
JRES01000204.1		Lucilia cuprina	Lucilia cuprina	Lucilia	Calliphoridae	Diptera	Insecta	Arthropoda	Metazoa
JRES01000205.1		Not annotated	Not annotated	Not annotated	Not annotated	Not annotated	Not annotated	Not annotated
JRES01000206.1		Lucilia cuprina	Lucilia cuprina	Lucilia	Calliphoridae	Diptera	Insecta	Arthropoda	Metazoa
JRES01000207.1		Not annotated	Not annotated	Not annotated	Not annotated	Not annotated	Not annotated	Not annotated
JRES01000208.1		Not annotated	Not annotated	Not annotated	Not annotated	Not annotated	Not annotated	Not annotated
JRES01000209.1		Musca domestica	Musca domestica	Musca	Muscidae	Diptera	Insecta	Arthropoda	Metazoa
JRES01000210.1		Not annotated	Not annotated	Not annotated	Not annotated	Not annotated	Not annotated	Not annotated
JRES01000211.1		Musca domestica	Musca domestica	Musca	Muscidae	Diptera	Insecta	Arthropoda	Metazoa
JRES01000212.1		Thelazia callipaeda	Thelazia callipaeda	Thelazia	Thelaziidae	Spirurida	Chromadorea	Nematoda	Metazoa
JRES01000213.1		Lucilia cuprina	Lucilia cuprina	Lucilia	Calliphoridae	Diptera	Insecta	Arthropoda	Metazoa
JRES01000214.1		Not annotated	Not annotated	Not annotated	Not annotated	Not annotated	Not annotated	Not annotated
JRES01000215.1		Musca domestica	Musca domestica	Musca	Muscidae	Diptera	Insecta	Arthropoda	Metazoa
JRES01000216.1		Lucilia cuprina	Lucilia cuprina	Lucilia	Calliphoridae	Diptera	Insecta	Arthropoda	Metazoa
JRES01000217.1		Lupinus angustifolius	Lupinus angustifolius	Lupinus	Fabaceae	Fabales		Streptophyta	Viridiplantae
JRES01000218.1		Cloning vector pB-Lchsp83-ZsGreen-IRES-tTAo	Cloning vector pB-Lchsp83-ZsGreen-IRES-tTAo
JRES01000219.1		Calliphora vicina	Calliphora vicina	Calliphora	Calliphoridae	Diptera	Insecta	Arthropoda	Metazoa
JRES01000220.1		Not annotated	Not annotated	Not annotated	Not annotated	Not annotated	Not annotated	Not annotated
JRES01000221.1		Not annotated	Not annotated	Not annotated	Not annotated	Not annotated	Not annotated	Not annotated
JRES01000222.1		Not annotated	Not annotated	Not annotated	Not annotated	Not annotated	Not annotated	Not annotated
JRES01000223.1		Lucilia cuprina	Lucilia cuprina	Lucilia	Calliphoridae	Diptera	Insecta	Arthropoda	Metazoa
JRES01000224.1		Lucilia cuprina	Lucilia cuprina	Lucilia	Calliphoridae	Diptera	Insecta	Arthropoda	Metazoa
JRES01000225.1		Not annotated	Not annotated	Not annotated	Not annotated	Not annotated	Not annotated	Not annotated
JRES01000226.1		Zygosaccharomyces rouxii CBS 732	Zygosaccharomyces rouxii	Zygosaccharomyces	Saccharomycetaceae	Saccharomycetales	Saccharomycetes	Ascomycota	Fungi
JRES01000227.1		Lucilia cuprina	Lucilia cuprina	Lucilia	Calliphoridae	Diptera	Insecta	Arthropoda	Metazoa
JRES01000228.1		Ceratitis capitata	Ceratitis capitata	Ceratitis	Tephritidae	Diptera	Insecta	Arthropoda	Metazoa
JRES01000229.1		Not annotated	Not annotated	Not annotated	Not annotated	Not annotated	Not annotated	Not annotated
JRES01000230.1		Drosophila virilis	Drosophila virilis	Drosophila	Drosophilidae	Diptera	Insecta	Arthropoda	Metazoa
JRES01000231.1		Lucilia cuprina	Lucilia cuprina	Lucilia	Calliphoridae	Diptera	Insecta	Arthropoda	Metazoa
JRES01000232.1		Stomoxys calcitrans	Stomoxys calcitrans	Stomoxys	Muscidae	Diptera	Insecta	Arthropoda	Metazoa
JRES01000233.1		Musca domestica	Musca domestica	Musca	Muscidae	Diptera	Insecta	Arthropoda	Metazoa
JRES01000234.1		Musca domestica	Musca domestica	Musca	Muscidae	Diptera	Insecta	Arthropoda	Metazoa
JRES01000235.1		Stomoxys calcitrans	Stomoxys calcitrans	Stomoxys	Muscidae	Diptera	Insecta	Arthropoda	Metazoa
JRES01000236.1		Lucilia cuprina	Lucilia cuprina	Lucilia	Calliphoridae	Diptera	Insecta	Arthropoda	Metazoa
JRES01000237.1		Lucilia cuprina	Lucilia cuprina	Lucilia	Calliphoridae	Diptera	Insecta	Arthropoda	Metazoa
JRES01000238.1		Lucilia cuprina	Lucilia cuprina	Lucilia	Calliphoridae	Diptera	Insecta	Arthropoda	Metazoa
JRES01000239.1		Calliphora vicina	Calliphora vicina	Calliphora	Calliphoridae	Diptera	Insecta	Arthropoda	Metazoa
JRES01000240.1		Lucilia cuprina	Lucilia cuprina	Lucilia	Calliphoridae	Diptera	Insecta	Arthropoda	Metazoa
JRES01000241.1		Lucilia cuprina	Lucilia cuprina	Lucilia	Calliphoridae	Diptera	Insecta	Arthropoda	Metazoa
JRES01000242.1		Lucilia cuprina	Lucilia cuprina	Lucilia	Calliphoridae	Diptera	Insecta	Arthropoda	Metazoa
JRES01000243.1		Stomoxys calcitrans	Stomoxys calcitrans	Stomoxys	Muscidae	Diptera	Insecta	Arthropoda	Metazoa
JRES01000244.1		Lucilia cuprina	Lucilia cuprina	Lucilia	Calliphoridae	Diptera	Insecta	Arthropoda	Metazoa
JRES01000245.1		Calliphora vicina	Calliphora vicina	Calliphora	Calliphoridae	Diptera	Insecta	Arthropoda	Metazoa
JRES01000246.1		uncultured prokaryote	uncultured prokaryote
JRES01000247.1		Musca domestica	Musca domestica	Musca	Muscidae	Diptera	Insecta	Arthropoda	Metazoa
JRES01000248.1		Lucilia cuprina	Lucilia cuprina	Lucilia	Calliphoridae	Diptera	Insecta	Arthropoda	Metazoa
JRES01000249.1		Stomoxys calcitrans	Stomoxys calcitrans	Stomoxys	Muscidae	Diptera	Insecta	Arthropoda	Metazoa
JRES01000250.1		Musca domestica	Musca domestica	Musca	Muscidae	Diptera	Insecta	Arthropoda	Metazoa
JRES01000251.1		Lucilia cuprina	Lucilia cuprina	Lucilia	Calliphoridae	Diptera	Insecta	Arthropoda	Metazoa
JRES01000252.1		Lucilia cuprina	Lucilia cuprina	Lucilia	Calliphoridae	Diptera	Insecta	Arthropoda	Metazoa
JRES01000253.1		Musca domestica	Musca domestica	Musca	Muscidae	Diptera	Insecta	Arthropoda	Metazoa
JRES01000254.1		Cloning vector pB-Lchsp83-ZsGreen-Lcact5C-RFPto	Cloning vector pB-Lchsp83-ZsGreen-Lcact5C-RFPto
JRES01000255.1		Drosophila busckii	Drosophila busckii	Drosophila	Drosophilidae	Diptera	Insecta	Arthropoda	Metazoa
JRES01000256.1		Bactrocera oleae	Bactrocera oleae	Bactrocera	Tephritidae	Diptera	Insecta	Arthropoda	Metazoa
JRES01000257.1		Proteus mirabilis	Proteus mirabilis	Proteus	Morganellaceae	Enterobacterales	Gammaproteobacteria	Proteobacteria	Bacteria
JRES01000258.1		Musca domestica	Musca domestica	Musca	Muscidae	Diptera	Insecta	Arthropoda	Metazoa
JRES01000259.1		Lucilia cuprina	Lucilia cuprina	Lucilia	Calliphoridae	Diptera	Insecta	Arthropoda	Metazoa
JRES01000260.1		Lucilia cuprina	Lucilia cuprina	Lucilia	Calliphoridae	Diptera	Insecta	Arthropoda	Metazoa
JRES01000261.1		Calliphora vicina	Calliphora vicina	Calliphora	Calliphoridae	Diptera	Insecta	Arthropoda	Metazoa
JRES01000262.1		Ceratitis capitata	Ceratitis capitata	Ceratitis	Tephritidae	Diptera	Insecta	Arthropoda	Metazoa
JRES01000263.1		Not annotated	Not annotated	Not annotated	Not annotated	Not annotated	Not annotated	Not annotated
JRES01000264.1		Musca domestica	Musca domestica	Musca	Muscidae	Diptera	Insecta	Arthropoda	Metazoa
JRES01000265.1		Lucilia cuprina	Lucilia cuprina	Lucilia	Calliphoridae	Diptera	Insecta	Arthropoda	Metazoa
JRES01000266.1		Musca domestica	Musca domestica	Musca	Muscidae	Diptera	Insecta	Arthropoda	Metazoa
JRES01000267.1		Zeugodacus cucurbitae	Zeugodacus cucurbitae	Zeugodacus	Tephritidae	Diptera	Insecta	Arthropoda	Metazoa
JRES01000268.1		Not annotated	Not annotated	Not annotated	Not annotated	Not annotated	Not annotated	Not annotated
JRES01000269.1		Echinostoma caproni	Echinostoma caproni	Echinostoma	Echinostomatidae	Plagiorchiida	Trematoda	Platyhelminthes	Metazoa
JRES01000270.1		Anoplophora glabripennis	Anoplophora glabripennis	Anoplophora	Cerambycidae	Coleoptera	Insecta	Arthropoda	Metazoa
JRES01000271.1		Calliphora vicina	Calliphora vicina	Calliphora	Calliphoridae	Diptera	Insecta	Arthropoda	Metazoa
JRES01000272.1		Lucilia cuprina	Lucilia cuprina	Lucilia	Calliphoridae	Diptera	Insecta	Arthropoda	Metazoa
JRES01000273.1		Lucilia cuprina	Lucilia cuprina	Lucilia	Calliphoridae	Diptera	Insecta	Arthropoda	Metazoa
JRES01000274.1		Lucilia cuprina	Lucilia cuprina	Lucilia	Calliphoridae	Diptera	Insecta	Arthropoda	Metazoa
JRES01000275.1		Stomoxys calcitrans	Stomoxys calcitrans	Stomoxys	Muscidae	Diptera	Insecta	Arthropoda	Metazoa
JRES01000276.1		Membranoptera tenuis	Membranoptera tenuis	Membranoptera	Delesseriaceae	Ceramiales	Florideophyceae		Eukaryota
JRES01000277.1		Not annotated	Not annotated	Not annotated	Not annotated	Not annotated	Not annotated	Not annotated
JRES01000278.1		Calliphora vicina	Calliphora vicina	Calliphora	Calliphoridae	Diptera	Insecta	Arthropoda	Metazoa
JRES01000279.1		Drosophila eugracilis	Drosophila eugracilis	Drosophila	Drosophilidae	Diptera	Insecta	Arthropoda	Metazoa
JRES01000280.1		Musca domestica	Musca domestica	Musca	Muscidae	Diptera	Insecta	Arthropoda	Metazoa
JRES01000281.1		Stomoxys calcitrans	Stomoxys calcitrans	Stomoxys	Muscidae	Diptera	Insecta	Arthropoda	Metazoa
JRES01000282.1		Musca domestica	Musca domestica	Musca	Muscidae	Diptera	Insecta	Arthropoda	Metazoa
JRES01000283.1		Not annotated	Not annotated	Not annotated	Not annotated	Not annotated	Not annotated	Not annotated
JRES01000284.1		Musca domestica	Musca domestica	Musca	Muscidae	Diptera	Insecta	Arthropoda	Metazoa
JRES01000285.1		Not annotated	Not annotated	Not annotated	Not annotated	Not annotated	Not annotated	Not annotated
JRES01000286.1		Not annotated	Not annotated	Not annotated	Not annotated	Not annotated	Not annotated	Not annotated
JRES01000287.1		Not annotated	Not annotated	Not annotated	Not annotated	Not annotated	Not annotated	Not annotated
JRES01000288.1		Drosophila busckii	Drosophila busckii	Drosophila	Drosophilidae	Diptera	Insecta	Arthropoda	Metazoa
JRES01000289.1		Stomoxys calcitrans	Stomoxys calcitrans	Stomoxys	Muscidae	Diptera	Insecta	Arthropoda	Metazoa
JRES01000290.1		Calliphora stygia	Calliphora stygia	Calliphora	Calliphoridae	Diptera	Insecta	Arthropoda	Metazoa
JRES01000291.1		Calliphora vicina	Calliphora vicina	Calliphora	Calliphoridae	Diptera	Insecta	Arthropoda	Metazoa
JRES01000292.1		Lucilia cuprina	Lucilia cuprina	Lucilia	Calliphoridae	Diptera	Insecta	Arthropoda	Metazoa
JRES01000293.1		Lucilia cuprina	Lucilia cuprina	Lucilia	Calliphoridae	Diptera	Insecta	Arthropoda	Metazoa
JRES01000294.1		Musca domestica	Musca domestica	Musca	Muscidae	Diptera	Insecta	Arthropoda	Metazoa
JRES01000295.1		Not annotated	Not annotated	Not annotated	Not annotated	Not annotated	Not annotated	Not annotated
JRES01000296.1		Sarcophaga crassipalpis	Sarcophaga crassipalpis	Sarcophaga	Sarcophagidae	Diptera	Insecta	Arthropoda	Metazoa
JRES01000297.1		Stomoxys calcitrans	Stomoxys calcitrans	Stomoxys	Muscidae	Diptera	Insecta	Arthropoda	Metazoa
JRES01000298.1		Musca domestica	Musca domestica	Musca	Muscidae	Diptera	Insecta	Arthropoda	Metazoa
JRES01000299.1		Lucilia cuprina	Lucilia cuprina	Lucilia	Calliphoridae	Diptera	Insecta	Arthropoda	Metazoa
JRES01000300.1		Lucilia cuprina	Lucilia cuprina	Lucilia	Calliphoridae	Diptera	Insecta	Arthropoda	Metazoa
JRES01000301.1		Musca domestica	Musca domestica	Musca	Muscidae	Diptera	Insecta	Arthropoda	Metazoa
JRES01000302.1		Stomoxys calcitrans	Stomoxys calcitrans	Stomoxys	Muscidae	Diptera	Insecta	Arthropoda	Metazoa
JRES01000303.1		Ceratitis capitata	Ceratitis capitata	Ceratitis	Tephritidae	Diptera	Insecta	Arthropoda	Metazoa
JRES01000304.1		Microbacterium sp. XT11	Microbacterium sp. XT11	Microbacterium	Microbacteriaceae	Micrococcales	Actinobacteria	Actinobacteria	Bacteria
JRES01000305.1		Stomoxys calcitrans	Stomoxys calcitrans	Stomoxys	Muscidae	Diptera	Insecta	Arthropoda	Metazoa
JRES01000306.1		Lucilia cuprina	Lucilia cuprina	Lucilia	Calliphoridae	Diptera	Insecta	Arthropoda	Metazoa
JRES01000307.1		Not annotated	Not annotated	Not annotated	Not annotated	Not annotated	Not annotated	Not annotated
JRES01000308.1		Escherichia coli	Escherichia coli	Escherichia	Enterobacteriaceae	Enterobacterales	Gammaproteobacteria	Proteobacteria	Bacteria
JRES01000309.1		Musca domestica	Musca domestica	Musca	Muscidae	Diptera	Insecta	Arthropoda	Metazoa
JRES01000310.1		Musca domestica	Musca domestica	Musca	Muscidae	Diptera	Insecta	Arthropoda	Metazoa
JRES01000311.1		Stomoxys calcitrans	Stomoxys calcitrans	Stomoxys	Muscidae	Diptera	Insecta	Arthropoda	Metazoa
JRES01000312.1		Calliphora vicina	Calliphora vicina	Calliphora	Calliphoridae	Diptera	Insecta	Arthropoda	Metazoa
JRES01000313.1		Lucilia cuprina	Lucilia cuprina	Lucilia	Calliphoridae	Diptera	Insecta	Arthropoda	Metazoa
JRES01000314.1		Lucilia cuprina	Lucilia cuprina	Lucilia	Calliphoridae	Diptera	Insecta	Arthropoda	Metazoa
JRES01000315.1		Calliphora vicina	Calliphora vicina	Calliphora	Calliphoridae	Diptera	Insecta	Arthropoda	Metazoa
JRES01000316.1		Musca domestica	Musca domestica	Musca	Muscidae	Diptera	Insecta	Arthropoda	Metazoa
JRES01000317.1		Bactrocera dorsalis	Bactrocera dorsalis	Bactrocera	Tephritidae	Diptera	Insecta	Arthropoda	Metazoa
JRES01000318.1		Lucilia cuprina	Lucilia cuprina	Lucilia	Calliphoridae	Diptera	Insecta	Arthropoda	Metazoa
JRES01000319.1		Stomoxys calcitrans	Stomoxys calcitrans	Stomoxys	Muscidae	Diptera	Insecta	Arthropoda	Metazoa
JRES01000320.1		Bactrocera oleae	Bactrocera oleae	Bactrocera	Tephritidae	Diptera	Insecta	Arthropoda	Metazoa
JRES01000321.1		Calliphora vicina	Calliphora vicina	Calliphora	Calliphoridae	Diptera	Insecta	Arthropoda	Metazoa
JRES01000322.1		Lucilia cuprina	Lucilia cuprina	Lucilia	Calliphoridae	Diptera	Insecta	Arthropoda	Metazoa
JRES01000323.1		Lucilia sericata	Lucilia sericata	Lucilia	Calliphoridae	Diptera	Insecta	Arthropoda	Metazoa
JRES01000324.1		Aedes albopictus	Aedes albopictus	Aedes	Culicidae	Diptera	Insecta	Arthropoda	Metazoa
JRES01000325.1		Stomoxys calcitrans	Stomoxys calcitrans	Stomoxys	Muscidae	Diptera	Insecta	Arthropoda	Metazoa
JRES01000326.1		Musca domestica	Musca domestica	Musca	Muscidae	Diptera	Insecta	Arthropoda	Metazoa
JRES01000327.1		Lucilia cuprina	Lucilia cuprina	Lucilia	Calliphoridae	Diptera	Insecta	Arthropoda	Metazoa
JRES01000328.1		Lucilia cuprina	Lucilia cuprina	Lucilia	Calliphoridae	Diptera	Insecta	Arthropoda	Metazoa
JRES01000329.1		Not annotated	Not annotated	Not annotated	Not annotated	Not annotated	Not annotated	Not annotated
JRES01000330.1		Not annotated	Not annotated	Not annotated	Not annotated	Not annotated	Not annotated	Not annotated
JRES01000331.1		Musca domestica	Musca domestica	Musca	Muscidae	Diptera	Insecta	Arthropoda	Metazoa
JRES01000332.1		Lucilia cuprina	Lucilia cuprina	Lucilia	Calliphoridae	Diptera	Insecta	Arthropoda	Metazoa
JRES01000333.1		Stomoxys calcitrans	Stomoxys calcitrans	Stomoxys	Muscidae	Diptera	Insecta	Arthropoda	Metazoa
JRES01000334.1		Calliphora vicina	Calliphora vicina	Calliphora	Calliphoridae	Diptera	Insecta	Arthropoda	Metazoa
JRES01000335.1		Ceratitis capitata	Ceratitis capitata	Ceratitis	Tephritidae	Diptera	Insecta	Arthropoda	Metazoa
JRES01000336.1		Stomoxys calcitrans	Stomoxys calcitrans	Stomoxys	Muscidae	Diptera	Insecta	Arthropoda	Metazoa
JRES01000337.1		Lucilia cuprina	Lucilia cuprina	Lucilia	Calliphoridae	Diptera	Insecta	Arthropoda	Metazoa
JRES01000338.1		Rhagoletis zephyria	Rhagoletis zephyria	Rhagoletis	Tephritidae	Diptera	Insecta	Arthropoda	Metazoa
JRES01000339.1		Musca domestica	Musca domestica	Musca	Muscidae	Diptera	Insecta	Arthropoda	Metazoa
JRES01000340.1		Lucilia sericata	Lucilia sericata	Lucilia	Calliphoridae	Diptera	Insecta	Arthropoda	Metazoa
JRES01000341.1		Lucilia sericata	Lucilia sericata	Lucilia	Calliphoridae	Diptera	Insecta	Arthropoda	Metazoa
JRES01000342.1		Stomoxys calcitrans	Stomoxys calcitrans	Stomoxys	Muscidae	Diptera	Insecta	Arthropoda	Metazoa
JRES01000343.1		Musca domestica	Musca domestica	Musca	Muscidae	Diptera	Insecta	Arthropoda	Metazoa
JRES01000344.1		Musca domestica	Musca domestica	Musca	Muscidae	Diptera	Insecta	Arthropoda	Metazoa
JRES01000345.1		Stomoxys calcitrans	Stomoxys calcitrans	Stomoxys	Muscidae	Diptera	Insecta	Arthropoda	Metazoa
JRES01000346.1		Lucilia cuprina	Lucilia cuprina	Lucilia	Calliphoridae	Diptera	Insecta	Arthropoda	Metazoa
JRES01000347.1		Calliphora vicina	Calliphora vicina	Calliphora	Calliphoridae	Diptera	Insecta	Arthropoda	Metazoa
JRES01000348.1		Lucilia cuprina	Lucilia cuprina	Lucilia	Calliphoridae	Diptera	Insecta	Arthropoda	Metazoa
JRES01000349.1		Calliphora vicina	Calliphora vicina	Calliphora	Calliphoridae	Diptera	Insecta	Arthropoda	Metazoa
JRES01000350.1		Stomoxys calcitrans	Stomoxys calcitrans	Stomoxys	Muscidae	Diptera	Insecta	Arthropoda	Metazoa
JRES01000351.1		Lucilia cuprina	Lucilia cuprina	Lucilia	Calliphoridae	Diptera	Insecta	Arthropoda	Metazoa
JRES01000352.1		Lucilia cuprina	Lucilia cuprina	Lucilia	Calliphoridae	Diptera	Insecta	Arthropoda	Metazoa
JRES01000353.1		Calliphora vicina	Calliphora vicina	Calliphora	Calliphoridae	Diptera	Insecta	Arthropoda	Metazoa
JRES01000354.1		Not annotated	Not annotated	Not annotated	Not annotated	Not annotated	Not annotated	Not annotated
JRES01000355.1		Musca domestica	Musca domestica	Musca	Muscidae	Diptera	Insecta	Arthropoda	Metazoa
JRES01000356.1		Stomoxys calcitrans	Stomoxys calcitrans	Stomoxys	Muscidae	Diptera	Insecta	Arthropoda	Metazoa
JRES01000357.1		Calliphora stygia	Calliphora stygia	Calliphora	Calliphoridae	Diptera	Insecta	Arthropoda	Metazoa
JRES01000358.1		Lucilia cuprina	Lucilia cuprina	Lucilia	Calliphoridae	Diptera	Insecta	Arthropoda	Metazoa
JRES01000359.1		Lucilia cuprina	Lucilia cuprina	Lucilia	Calliphoridae	Diptera	Insecta	Arthropoda	Metazoa
JRES01000360.1		Not annotated	Not annotated	Not annotated	Not annotated	Not annotated	Not annotated	Not annotated
JRES01000361.1		Lucilia cuprina	Lucilia cuprina	Lucilia	Calliphoridae	Diptera	Insecta	Arthropoda	Metazoa
JRES01000362.1		Lucilia cuprina	Lucilia cuprina	Lucilia	Calliphoridae	Diptera	Insecta	Arthropoda	Metazoa
JRES01000363.1		Lucilia cuprina	Lucilia cuprina	Lucilia	Calliphoridae	Diptera	Insecta	Arthropoda	Metazoa
JRES01000364.1		Musca domestica	Musca domestica	Musca	Muscidae	Diptera	Insecta	Arthropoda	Metazoa
JRES01000365.1		Paenibacillus polymyxa	Paenibacillus polymyxa	Paenibacillus	Paenibacillaceae	Bacillales	Bacilli	Firmicutes	Bacteria
JRES01000366.1		Stomoxys calcitrans	Stomoxys calcitrans	Stomoxys	Muscidae	Diptera	Insecta	Arthropoda	Metazoa
JRES01000367.1		Agrobacterium phage 7-7-1	Agrobacterium phage 7-7-1		Myoviridae	Caudovirales			Viruses
JRES01000368.1		Calliphora vicina	Calliphora vicina	Calliphora	Calliphoridae	Diptera	Insecta	Arthropoda	Metazoa
JRES01000369.1		Not annotated	Not annotated	Not annotated	Not annotated	Not annotated	Not annotated	Not annotated
JRES01000370.1		Zeugodacus cucurbitae	Zeugodacus cucurbitae	Zeugodacus	Tephritidae	Diptera	Insecta	Arthropoda	Metazoa
JRES01000371.1		Stomoxys calcitrans	Stomoxys calcitrans	Stomoxys	Muscidae	Diptera	Insecta	Arthropoda	Metazoa
JRES01000372.1		Musca domestica	Musca domestica	Musca	Muscidae	Diptera	Insecta	Arthropoda	Metazoa
JRES01000373.1		Not annotated	Not annotated	Not annotated	Not annotated	Not annotated	Not annotated	Not annotated
JRES01000374.1		Musca domestica	Musca domestica	Musca	Muscidae	Diptera	Insecta	Arthropoda	Metazoa
JRES01000375.1		Lucilia sericata	Lucilia sericata	Lucilia	Calliphoridae	Diptera	Insecta	Arthropoda	Metazoa
JRES01000376.1		Lucilia cuprina	Lucilia cuprina	Lucilia	Calliphoridae	Diptera	Insecta	Arthropoda	Metazoa
JRES01000377.1		Stomoxys calcitrans	Stomoxys calcitrans	Stomoxys	Muscidae	Diptera	Insecta	Arthropoda	Metazoa
JRES01000378.1		Musca domestica	Musca domestica	Musca	Muscidae	Diptera	Insecta	Arthropoda	Metazoa
JRES01000379.1		Lucilia cuprina	Lucilia cuprina	Lucilia	Calliphoridae	Diptera	Insecta	Arthropoda	Metazoa
JRES01000380.1		Musca domestica	Musca domestica	Musca	Muscidae	Diptera	Insecta	Arthropoda	Metazoa
JRES01000381.1		Lucilia cuprina	Lucilia cuprina	Lucilia	Calliphoridae	Diptera	Insecta	Arthropoda	Metazoa
JRES01000382.1		Naumovozyma dairenensis CBS 421	Naumovozyma dairenensis	Naumovozyma	Saccharomycetaceae	Saccharomycetales	Saccharomycetes	Ascomycota	Fungi
JRES01000383.1		Stomoxys calcitrans	Stomoxys calcitrans	Stomoxys	Muscidae	Diptera	Insecta	Arthropoda	Metazoa
JRES01000384.1		Stomoxys calcitrans	Stomoxys calcitrans	Stomoxys	Muscidae	Diptera	Insecta	Arthropoda	Metazoa
JRES01000385.1		Lucilia cuprina	Lucilia cuprina	Lucilia	Calliphoridae	Diptera	Insecta	Arthropoda	Metazoa
JRES01000386.1		Not annotated	Not annotated	Not annotated	Not annotated	Not annotated	Not annotated	Not annotated
JRES01000387.1		Lucilia cuprina	Lucilia cuprina	Lucilia	Calliphoridae	Diptera	Insecta	Arthropoda	Metazoa
JRES01000388.1		Ceratitis capitata	Ceratitis capitata	Ceratitis	Tephritidae	Diptera	Insecta	Arthropoda	Metazoa
JRES01000389.1		Not annotated	Not annotated	Not annotated	Not annotated	Not annotated	Not annotated	Not annotated
JRES01000390.1		Musca domestica	Musca domestica	Musca	Muscidae	Diptera	Insecta	Arthropoda	Metazoa
JRES01000391.1		Musca domestica	Musca domestica	Musca	Muscidae	Diptera	Insecta	Arthropoda	Metazoa
JRES01000392.1		Not annotated	Not annotated	Not annotated	Not annotated	Not annotated	Not annotated	Not annotated
JRES01000393.1		Ceratitis capitata	Ceratitis capitata	Ceratitis	Tephritidae	Diptera	Insecta	Arthropoda	Metazoa
JRES01000394.1		Stomoxys calcitrans	Stomoxys calcitrans	Stomoxys	Muscidae	Diptera	Insecta	Arthropoda	Metazoa
JRES01000395.1		Drosophila willistoni	Drosophila willistoni	Drosophila	Drosophilidae	Diptera	Insecta	Arthropoda	Metazoa
JRES01000396.1		Clostridium baratii	Clostridium baratii	Clostridium	Clostridiaceae	Clostridiales	Clostridia	Firmicutes	Bacteria
JRES01000397.1		Calliphora vicina	Calliphora vicina	Calliphora	Calliphoridae	Diptera	Insecta	Arthropoda	Metazoa
JRES01000398.1		Stomoxys calcitrans	Stomoxys calcitrans	Stomoxys	Muscidae	Diptera	Insecta	Arthropoda	Metazoa
JRES01000399.1		Lucilia cuprina	Lucilia cuprina	Lucilia	Calliphoridae	Diptera	Insecta	Arthropoda	Metazoa
JRES01000400.1		Not annotated	Not annotated	Not annotated	Not annotated	Not annotated	Not annotated	Not annotated
JRES01000401.1		Cyprinodon variegatus	Cyprinodon variegatus	Cyprinodon	Cyprinodontidae	Cyprinodontiformes	Actinopteri	Chordata	Metazoa
JRES01000402.1		Stomoxys calcitrans	Stomoxys calcitrans	Stomoxys	Muscidae	Diptera	Insecta	Arthropoda	Metazoa
JRES01000403.1		Calliphora vicina	Calliphora vicina	Calliphora	Calliphoridae	Diptera	Insecta	Arthropoda	Metazoa
JRES01000404.1		Calliphora vicina	Calliphora vicina	Calliphora	Calliphoridae	Diptera	Insecta	Arthropoda	Metazoa
JRES01000405.1		Lucilia cuprina	Lucilia cuprina	Lucilia	Calliphoridae	Diptera	Insecta	Arthropoda	Metazoa
JRES01000406.1		Bactrocera oleae	Bactrocera oleae	Bactrocera	Tephritidae	Diptera	Insecta	Arthropoda	Metazoa
JRES01000407.1		Drosophila melanogaster	Drosophila melanogaster	Drosophila	Drosophilidae	Diptera	Insecta	Arthropoda	Metazoa
JRES01000408.1		Lucilia cuprina	Lucilia cuprina	Lucilia	Calliphoridae	Diptera	Insecta	Arthropoda	Metazoa
JRES01000409.1		Lucilia cuprina	Lucilia cuprina	Lucilia	Calliphoridae	Diptera	Insecta	Arthropoda	Metazoa
JRES01000410.1		Lucilia cuprina	Lucilia cuprina	Lucilia	Calliphoridae	Diptera	Insecta	Arthropoda	Metazoa
JRES01000411.1		Drosophila ananassae	Drosophila ananassae	Drosophila	Drosophilidae	Diptera	Insecta	Arthropoda	Metazoa
JRES01000412.1		Lucilia cuprina	Lucilia cuprina	Lucilia	Calliphoridae	Diptera	Insecta	Arthropoda	Metazoa
JRES01000413.1		Lucilia sericata	Lucilia sericata	Lucilia	Calliphoridae	Diptera	Insecta	Arthropoda	Metazoa
JRES01000414.1		Lucilia cuprina	Lucilia cuprina	Lucilia	Calliphoridae	Diptera	Insecta	Arthropoda	Metazoa
JRES01000415.1		Lucilia cuprina	Lucilia cuprina	Lucilia	Calliphoridae	Diptera	Insecta	Arthropoda	Metazoa
JRES01000416.1		Lucilia cuprina	Lucilia cuprina	Lucilia	Calliphoridae	Diptera	Insecta	Arthropoda	Metazoa
JRES01000417.1		Musca domestica	Musca domestica	Musca	Muscidae	Diptera	Insecta	Arthropoda	Metazoa
JRES01000418.1		Musca domestica	Musca domestica	Musca	Muscidae	Diptera	Insecta	Arthropoda	Metazoa
JRES01000419.1		Not annotated	Not annotated	Not annotated	Not annotated	Not annotated	Not annotated	Not annotated
JRES01000420.1		Musca domestica	Musca domestica	Musca	Muscidae	Diptera	Insecta	Arthropoda	Metazoa
JRES01000421.1		Musca domestica	Musca domestica	Musca	Muscidae	Diptera	Insecta	Arthropoda	Metazoa
JRES01000422.1		Lucilia cuprina	Lucilia cuprina	Lucilia	Calliphoridae	Diptera	Insecta	Arthropoda	Metazoa
JRES01000423.1		Musca domestica	Musca domestica	Musca	Muscidae	Diptera	Insecta	Arthropoda	Metazoa
JRES01000424.1		Stomoxys calcitrans	Stomoxys calcitrans	Stomoxys	Muscidae	Diptera	Insecta	Arthropoda	Metazoa
JRES01000425.1		Calliphora vicina	Calliphora vicina	Calliphora	Calliphoridae	Diptera	Insecta	Arthropoda	Metazoa
JRES01000426.1		Stomoxys calcitrans	Stomoxys calcitrans	Stomoxys	Muscidae	Diptera	Insecta	Arthropoda	Metazoa
JRES01000427.1		Stomoxys calcitrans	Stomoxys calcitrans	Stomoxys	Muscidae	Diptera	Insecta	Arthropoda	Metazoa
JRES01000428.1		Lucilia cuprina	Lucilia cuprina	Lucilia	Calliphoridae	Diptera	Insecta	Arthropoda	Metazoa
JRES01000429.1		Stomoxys calcitrans	Stomoxys calcitrans	Stomoxys	Muscidae	Diptera	Insecta	Arthropoda	Metazoa
JRES01000430.1		Lucilia cuprina	Lucilia cuprina	Lucilia	Calliphoridae	Diptera	Insecta	Arthropoda	Metazoa
JRES01000431.1		Rhagoletis zephyria	Rhagoletis zephyria	Rhagoletis	Tephritidae	Diptera	Insecta	Arthropoda	Metazoa
JRES01000432.1		Lucilia cuprina	Lucilia cuprina	Lucilia	Calliphoridae	Diptera	Insecta	Arthropoda	Metazoa
JRES01000433.1		Lucilia cuprina	Lucilia cuprina	Lucilia	Calliphoridae	Diptera	Insecta	Arthropoda	Metazoa
JRES01000434.1		Cyprinodon variegatus	Cyprinodon variegatus	Cyprinodon	Cyprinodontidae	Cyprinodontiformes	Actinopteri	Chordata	Metazoa
JRES01000435.1		Lucilia cuprina	Lucilia cuprina	Lucilia	Calliphoridae	Diptera	Insecta	Arthropoda	Metazoa
JRES01000436.1		Rhagoletis zephyria	Rhagoletis zephyria	Rhagoletis	Tephritidae	Diptera	Insecta	Arthropoda	Metazoa
JRES01000437.1		Not annotated	Not annotated	Not annotated	Not annotated	Not annotated	Not annotated	Not annotated
JRES01000438.1		Stomoxys calcitrans	Stomoxys calcitrans	Stomoxys	Muscidae	Diptera	Insecta	Arthropoda	Metazoa
JRES01000439.1		Stomoxys calcitrans	Stomoxys calcitrans	Stomoxys	Muscidae	Diptera	Insecta	Arthropoda	Metazoa
JRES01000440.1		Lucilia sericata	Lucilia sericata	Lucilia	Calliphoridae	Diptera	Insecta	Arthropoda	Metazoa
JRES01000441.1		Calliphora stygia	Calliphora stygia	Calliphora	Calliphoridae	Diptera	Insecta	Arthropoda	Metazoa
JRES01000442.1		Lucilia cuprina	Lucilia cuprina	Lucilia	Calliphoridae	Diptera	Insecta	Arthropoda	Metazoa
JRES01000443.1		Musca domestica	Musca domestica	Musca	Muscidae	Diptera	Insecta	Arthropoda	Metazoa
JRES01000444.1		Ceratitis capitata	Ceratitis capitata	Ceratitis	Tephritidae	Diptera	Insecta	Arthropoda	Metazoa
JRES01000445.1		Lucilia cuprina	Lucilia cuprina	Lucilia	Calliphoridae	Diptera	Insecta	Arthropoda	Metazoa
JRES01000446.1		Musca domestica	Musca domestica	Musca	Muscidae	Diptera	Insecta	Arthropoda	Metazoa
JRES01000447.1		Lucilia cuprina	Lucilia cuprina	Lucilia	Calliphoridae	Diptera	Insecta	Arthropoda	Metazoa
JRES01000448.1		Calliphora vicina	Calliphora vicina	Calliphora	Calliphoridae	Diptera	Insecta	Arthropoda	Metazoa
JRES01000449.1		Musca domestica	Musca domestica	Musca	Muscidae	Diptera	Insecta	Arthropoda	Metazoa
JRES01000450.1		Musca domestica	Musca domestica	Musca	Muscidae	Diptera	Insecta	Arthropoda	Metazoa
JRES01000451.1		Not annotated	Not annotated	Not annotated	Not annotated	Not annotated	Not annotated	Not annotated
JRES01000452.1		Stomoxys calcitrans	Stomoxys calcitrans	Stomoxys	Muscidae	Diptera	Insecta	Arthropoda	Metazoa
JRES01000453.1		Stomoxys calcitrans	Stomoxys calcitrans	Stomoxys	Muscidae	Diptera	Insecta	Arthropoda	Metazoa
JRES01000454.1		Musca domestica	Musca domestica	Musca	Muscidae	Diptera	Insecta	Arthropoda	Metazoa
JRES01000455.1		Stomoxys calcitrans	Stomoxys calcitrans	Stomoxys	Muscidae	Diptera	Insecta	Arthropoda	Metazoa
JRES01000456.1		Lucilia cuprina	Lucilia cuprina	Lucilia	Calliphoridae	Diptera	Insecta	Arthropoda	Metazoa
JRES01000457.1		Musca domestica	Musca domestica	Musca	Muscidae	Diptera	Insecta	Arthropoda	Metazoa
JRES01000458.1		Not annotated	Not annotated	Not annotated	Not annotated	Not annotated	Not annotated	Not annotated
JRES01000459.1		Not annotated	Not annotated	Not annotated	Not annotated	Not annotated	Not annotated	Not annotated
JRES01000460.1		Escherichia coli	Escherichia coli	Escherichia	Enterobacteriaceae	Enterobacterales	Gammaproteobacteria	Proteobacteria	Bacteria
JRES01000461.1		Eimeria mitis	Eimeria mitis	Eimeria	Eimeriidae	Eucoccidiorida	Coccidia	Apicomplexa	Eukaryota
JRES01000462.1		Musca domestica	Musca domestica	Musca	Muscidae	Diptera	Insecta	Arthropoda	Metazoa
JRES01000463.1		Not annotated	Not annotated	Not annotated	Not annotated	Not annotated	Not annotated	Not annotated
JRES01000464.1		Saccharomyces cerevisiae	Saccharomyces cerevisiae	Saccharomyces	Saccharomycetaceae	Saccharomycetales	Saccharomycetes	Ascomycota	Fungi
JRES01000465.1		Stomoxys calcitrans	Stomoxys calcitrans	Stomoxys	Muscidae	Diptera	Insecta	Arthropoda	Metazoa
JRES01000466.1		Drosophila persimilis	Drosophila persimilis	Drosophila	Drosophilidae	Diptera	Insecta	Arthropoda	Metazoa
JRES01000467.1		Lucilia cuprina	Lucilia cuprina	Lucilia	Calliphoridae	Diptera	Insecta	Arthropoda	Metazoa
JRES01000468.1		Musca domestica	Musca domestica	Musca	Muscidae	Diptera	Insecta	Arthropoda	Metazoa
JRES01000469.1		Drosophila mojavensis	Drosophila mojavensis	Drosophila	Drosophilidae	Diptera	Insecta	Arthropoda	Metazoa
JRES01000470.1		Lucilia cuprina	Lucilia cuprina	Lucilia	Calliphoridae	Diptera	Insecta	Arthropoda	Metazoa
JRES01000471.1		Not annotated	Not annotated	Not annotated	Not annotated	Not annotated	Not annotated	Not annotated
JRES01000472.1		Calliphora vicina	Calliphora vicina	Calliphora	Calliphoridae	Diptera	Insecta	Arthropoda	Metazoa
JRES01000473.1		Lucilia cuprina	Lucilia cuprina	Lucilia	Calliphoridae	Diptera	Insecta	Arthropoda	Metazoa
JRES01000474.1		Stomoxys calcitrans	Stomoxys calcitrans	Stomoxys	Muscidae	Diptera	Insecta	Arthropoda	Metazoa
JRES01000475.1		Lutibacter sp. LPB0138	Lutibacter sp. LPB0138	Lutibacter	Flavobacteriaceae	Flavobacteriales	Flavobacteriia	Bacteroidetes	Bacteria
JRES01000476.1		Bactrocera oleae	Bactrocera oleae	Bactrocera	Tephritidae	Diptera	Insecta	Arthropoda	Metazoa
JRES01000477.1		Musca domestica	Musca domestica	Musca	Muscidae	Diptera	Insecta	Arthropoda	Metazoa
JRES01000478.1		Lucilia cuprina	Lucilia cuprina	Lucilia	Calliphoridae	Diptera	Insecta	Arthropoda	Metazoa
JRES01000479.1		Lucilia cuprina	Lucilia cuprina	Lucilia	Calliphoridae	Diptera	Insecta	Arthropoda	Metazoa
JRES01000480.1		Stomoxys calcitrans	Stomoxys calcitrans	Stomoxys	Muscidae	Diptera	Insecta	Arthropoda	Metazoa
JRES01000481.1		Rhagoletis zephyria	Rhagoletis zephyria	Rhagoletis	Tephritidae	Diptera	Insecta	Arthropoda	Metazoa
JRES01000482.1		Not annotated	Not annotated	Not annotated	Not annotated	Not annotated	Not annotated	Not annotated
JRES01000483.1		Not annotated	Not annotated	Not annotated	Not annotated	Not annotated	Not annotated	Not annotated
JRES01000484.1		Stomoxys calcitrans	Stomoxys calcitrans	Stomoxys	Muscidae	Diptera	Insecta	Arthropoda	Metazoa
JRES01000485.1		Stomoxys calcitrans	Stomoxys calcitrans	Stomoxys	Muscidae	Diptera	Insecta	Arthropoda	Metazoa
JRES01000486.1		Drosophila navojoa	Drosophila navojoa	Drosophila	Drosophilidae	Diptera	Insecta	Arthropoda	Metazoa
JRES01000487.1		Musca domestica	Musca domestica	Musca	Muscidae	Diptera	Insecta	Arthropoda	Metazoa
JRES01000488.1		Not annotated	Not annotated	Not annotated	Not annotated	Not annotated	Not annotated	Not annotated
JRES01000489.1		Pistia stratiotes	Pistia stratiotes	Pistia	Araceae	Alismatales	Liliopsida	Streptophyta	Viridiplantae
JRES01000490.1		Lucilia cuprina	Lucilia cuprina	Lucilia	Calliphoridae	Diptera	Insecta	Arthropoda	Metazoa
JRES01000491.1		Bactrocera latifrons	Bactrocera latifrons	Bactrocera	Tephritidae	Diptera	Insecta	Arthropoda	Metazoa
JRES01000492.1		Lucilia cuprina	Lucilia cuprina	Lucilia	Calliphoridae	Diptera	Insecta	Arthropoda	Metazoa
JRES01000493.1		Lucilia cuprina	Lucilia cuprina	Lucilia	Calliphoridae	Diptera	Insecta	Arthropoda	Metazoa
JRES01000494.1		Stomoxys calcitrans	Stomoxys calcitrans	Stomoxys	Muscidae	Diptera	Insecta	Arthropoda	Metazoa
JRES01000495.1		Lucilia cuprina	Lucilia cuprina	Lucilia	Calliphoridae	Diptera	Insecta	Arthropoda	Metazoa
JRES01000496.1		Lucilia cuprina	Lucilia cuprina	Lucilia	Calliphoridae	Diptera	Insecta	Arthropoda	Metazoa
JRES01000497.1		Lucilia cuprina	Lucilia cuprina	Lucilia	Calliphoridae	Diptera	Insecta	Arthropoda	Metazoa
JRES01000498.1		Musca domestica	Musca domestica	Musca	Muscidae	Diptera	Insecta	Arthropoda	Metazoa
JRES01000499.1		Not annotated	Not annotated	Not annotated	Not annotated	Not annotated	Not annotated	Not annotated
JRES01000500.1		Musca domestica	Musca domestica	Musca	Muscidae	Diptera	Insecta	Arthropoda	Metazoa
JRES01000501.1		Calliphora vicina	Calliphora vicina	Calliphora	Calliphoridae	Diptera	Insecta	Arthropoda	Metazoa
JRES01000502.1		Stomoxys calcitrans	Stomoxys calcitrans	Stomoxys	Muscidae	Diptera	Insecta	Arthropoda	Metazoa
JRES01000503.1		Stomoxys calcitrans	Stomoxys calcitrans	Stomoxys	Muscidae	Diptera	Insecta	Arthropoda	Metazoa
JRES01000504.1		Not annotated	Not annotated	Not annotated	Not annotated	Not annotated	Not annotated	Not annotated
JRES01000505.1		Lucilia cuprina	Lucilia cuprina	Lucilia	Calliphoridae	Diptera	Insecta	Arthropoda	Metazoa
JRES01000506.1		Not annotated	Not annotated	Not annotated	Not annotated	Not annotated	Not annotated	Not annotated
JRES01000507.1		Lucilia cuprina	Lucilia cuprina	Lucilia	Calliphoridae	Diptera	Insecta	Arthropoda	Metazoa
JRES01000508.1		Stomoxys calcitrans	Stomoxys calcitrans	Stomoxys	Muscidae	Diptera	Insecta	Arthropoda	Metazoa
JRES01000509.1		Lucilia cuprina	Lucilia cuprina	Lucilia	Calliphoridae	Diptera	Insecta	Arthropoda	Metazoa
JRES01000510.1		Musca domestica	Musca domestica	Musca	Muscidae	Diptera	Insecta	Arthropoda	Metazoa
JRES01000511.1		Salmonella phage 41	Salmonella phage 41						Viruses
JRES01000512.1		Calliphora vicina	Calliphora vicina	Calliphora	Calliphoridae	Diptera	Insecta	Arthropoda	Metazoa
JRES01000513.1		Not annotated	Not annotated	Not annotated	Not annotated	Not annotated	Not annotated	Not annotated
JRES01000514.1		Rhagoletis zephyria	Rhagoletis zephyria	Rhagoletis	Tephritidae	Diptera	Insecta	Arthropoda	Metazoa
JRES01000515.1		Lucilia cuprina	Lucilia cuprina	Lucilia	Calliphoridae	Diptera	Insecta	Arthropoda	Metazoa
JRES01000516.1		Musca domestica	Musca domestica	Musca	Muscidae	Diptera	Insecta	Arthropoda	Metazoa
JRES01000517.1		Calliphora vicina	Calliphora vicina	Calliphora	Calliphoridae	Diptera	Insecta	Arthropoda	Metazoa
JRES01000518.1		Lucilia cuprina	Lucilia cuprina	Lucilia	Calliphoridae	Diptera	Insecta	Arthropoda	Metazoa
JRES01000519.1		Lucilia cuprina	Lucilia cuprina	Lucilia	Calliphoridae	Diptera	Insecta	Arthropoda	Metazoa
JRES01000520.1		Lucilia cuprina	Lucilia cuprina	Lucilia	Calliphoridae	Diptera	Insecta	Arthropoda	Metazoa
JRES01000521.1		Lucilia cuprina	Lucilia cuprina	Lucilia	Calliphoridae	Diptera	Insecta	Arthropoda	Metazoa
JRES01000522.1		Musca domestica	Musca domestica	Musca	Muscidae	Diptera	Insecta	Arthropoda	Metazoa
JRES01000523.1		Musca domestica	Musca domestica	Musca	Muscidae	Diptera	Insecta	Arthropoda	Metazoa
JRES01000524.1		Lucilia cuprina	Lucilia cuprina	Lucilia	Calliphoridae	Diptera	Insecta	Arthropoda	Metazoa
JRES01000525.1		Calliphora vicina	Calliphora vicina	Calliphora	Calliphoridae	Diptera	Insecta	Arthropoda	Metazoa
JRES01000526.1		Not annotated	Not annotated	Not annotated	Not annotated	Not annotated	Not annotated	Not annotated
JRES01000527.1		Stomoxys calcitrans	Stomoxys calcitrans	Stomoxys	Muscidae	Diptera	Insecta	Arthropoda	Metazoa
JRES01000528.1		Stomoxys calcitrans	Stomoxys calcitrans	Stomoxys	Muscidae	Diptera	Insecta	Arthropoda	Metazoa
JRES01000529.1		Not annotated	Not annotated	Not annotated	Not annotated	Not annotated	Not annotated	Not annotated
JRES01000530.1		Bactrocera latifrons	Bactrocera latifrons	Bactrocera	Tephritidae	Diptera	Insecta	Arthropoda	Metazoa
JRES01000531.1		Musca domestica	Musca domestica	Musca	Muscidae	Diptera	Insecta	Arthropoda	Metazoa
JRES01000532.1		Bactrocera oleae	Bactrocera oleae	Bactrocera	Tephritidae	Diptera	Insecta	Arthropoda	Metazoa
JRES01000533.1		Calliphora stygia	Calliphora stygia	Calliphora	Calliphoridae	Diptera	Insecta	Arthropoda	Metazoa
JRES01000534.1		Musca domestica	Musca domestica	Musca	Muscidae	Diptera	Insecta	Arthropoda	Metazoa
JRES01000535.1		Stomoxys calcitrans	Stomoxys calcitrans	Stomoxys	Muscidae	Diptera	Insecta	Arthropoda	Metazoa
JRES01000536.1		Stomoxys calcitrans	Stomoxys calcitrans	Stomoxys	Muscidae	Diptera	Insecta	Arthropoda	Metazoa
JRES01000537.1		Aspergillus niger CBS 513.88	Aspergillus niger	Aspergillus	Aspergillaceae	Eurotiales	Eurotiomycetes	Ascomycota	Fungi
JRES01000538.1		Not annotated	Not annotated	Not annotated	Not annotated	Not annotated	Not annotated	Not annotated
JRES01000539.1		Stomoxys calcitrans	Stomoxys calcitrans	Stomoxys	Muscidae	Diptera	Insecta	Arthropoda	Metazoa
JRES01000540.1		Kazachstania africana CBS 2517	Kazachstania africana	Kazachstania	Saccharomycetaceae	Saccharomycetales	Saccharomycetes	Ascomycota	Fungi
JRES01000541.1		Not annotated	Not annotated	Not annotated	Not annotated	Not annotated	Not annotated	Not annotated
JRES01000542.1		Not annotated	Not annotated	Not annotated	Not annotated	Not annotated	Not annotated	Not annotated
JRES01000543.1		Bactrocera latifrons	Bactrocera latifrons	Bactrocera	Tephritidae	Diptera	Insecta	Arthropoda	Metazoa
JRES01000544.1		Lucilia cuprina	Lucilia cuprina	Lucilia	Calliphoridae	Diptera	Insecta	Arthropoda	Metazoa
JRES01000545.1		Debaryomyces fabryi	Debaryomyces fabryi	Debaryomyces	Debaryomycetaceae	Saccharomycetales	Saccharomycetes	Ascomycota	Fungi
JRES01000546.1		Not annotated	Not annotated	Not annotated	Not annotated	Not annotated	Not annotated	Not annotated
JRES01000547.1		Calliphora vicina	Calliphora vicina	Calliphora	Calliphoridae	Diptera	Insecta	Arthropoda	Metazoa
JRES01000548.1		Stomoxys calcitrans	Stomoxys calcitrans	Stomoxys	Muscidae	Diptera	Insecta	Arthropoda	Metazoa
JRES01000549.1		Lucilia cuprina	Lucilia cuprina	Lucilia	Calliphoridae	Diptera	Insecta	Arthropoda	Metazoa
JRES01000550.1		Drosophila melanogaster	Drosophila melanogaster	Drosophila	Drosophilidae	Diptera	Insecta	Arthropoda	Metazoa
JRES01000551.1		Cyprinus carpio	Cyprinus carpio	Cyprinus	Cyprinidae	Cypriniformes	Actinopteri	Chordata	Metazoa
JRES01000552.1		Lucilia cuprina	Lucilia cuprina	Lucilia	Calliphoridae	Diptera	Insecta	Arthropoda	Metazoa
JRES01000553.1		Lucilia cuprina	Lucilia cuprina	Lucilia	Calliphoridae	Diptera	Insecta	Arthropoda	Metazoa
JRES01000554.1		Lucilia cuprina	Lucilia cuprina	Lucilia	Calliphoridae	Diptera	Insecta	Arthropoda	Metazoa
JRES01000555.1		Not annotated	Not annotated	Not annotated	Not annotated	Not annotated	Not annotated	Not annotated
JRES01000556.1		Saccharomycopsis fibuligera x Saccharomycopsis cf. fibuligera	Saccharomycopsis fibuligera x Saccharomycopsis cf. fibuligera	Saccharomycopsis	Saccharomycopsidaceae	Saccharomycetales	Saccharomycetes	Ascomycota	Fungi
JRES01000557.1		Musca domestica	Musca domestica	Musca	Muscidae	Diptera	Insecta	Arthropoda	Metazoa
JRES01000558.1		Stomoxys calcitrans	Stomoxys calcitrans	Stomoxys	Muscidae	Diptera	Insecta	Arthropoda	Metazoa
JRES01000559.1		Calliphora vicina	Calliphora vicina	Calliphora	Calliphoridae	Diptera	Insecta	Arthropoda	Metazoa
JRES01000560.1		Not annotated	Not annotated	Not annotated	Not annotated	Not annotated	Not annotated	Not annotated
JRES01000561.1		Musca domestica	Musca domestica	Musca	Muscidae	Diptera	Insecta	Arthropoda	Metazoa
JRES01000562.1		Musca domestica	Musca domestica	Musca	Muscidae	Diptera	Insecta	Arthropoda	Metazoa
JRES01000563.1		Stomoxys calcitrans	Stomoxys calcitrans	Stomoxys	Muscidae	Diptera	Insecta	Arthropoda	Metazoa
JRES01000564.1		Musca domestica	Musca domestica	Musca	Muscidae	Diptera	Insecta	Arthropoda	Metazoa
JRES01000565.1		Lucilia cuprina	Lucilia cuprina	Lucilia	Calliphoridae	Diptera	Insecta	Arthropoda	Metazoa
JRES01000566.1		Calliphora vicina	Calliphora vicina	Calliphora	Calliphoridae	Diptera	Insecta	Arthropoda	Metazoa
JRES01000567.1		Lucilia cuprina	Lucilia cuprina	Lucilia	Calliphoridae	Diptera	Insecta	Arthropoda	Metazoa
JRES01000568.1		Lucilia cuprina	Lucilia cuprina	Lucilia	Calliphoridae	Diptera	Insecta	Arthropoda	Metazoa
JRES01000569.1		Stomoxys calcitrans	Stomoxys calcitrans	Stomoxys	Muscidae	Diptera	Insecta	Arthropoda	Metazoa
JRES01000570.1		Rhagoletis zephyria	Rhagoletis zephyria	Rhagoletis	Tephritidae	Diptera	Insecta	Arthropoda	Metazoa
JRES01000571.1		Not annotated	Not annotated	Not annotated	Not annotated	Not annotated	Not annotated	Not annotated
JRES01000572.1		Lucilia cuprina	Lucilia cuprina	Lucilia	Calliphoridae	Diptera	Insecta	Arthropoda	Metazoa
JRES01000573.1		Calliphora vicina	Calliphora vicina	Calliphora	Calliphoridae	Diptera	Insecta	Arthropoda	Metazoa
JRES01000574.1		Not annotated	Not annotated	Not annotated	Not annotated	Not annotated	Not annotated	Not annotated
JRES01000575.1		Stomoxys calcitrans	Stomoxys calcitrans	Stomoxys	Muscidae	Diptera	Insecta	Arthropoda	Metazoa
JRES01000576.1		Musca domestica	Musca domestica	Musca	Muscidae	Diptera	Insecta	Arthropoda	Metazoa
JRES01000577.1		Stomoxys calcitrans	Stomoxys calcitrans	Stomoxys	Muscidae	Diptera	Insecta	Arthropoda	Metazoa
JRES01000578.1		Lucilia cuprina	Lucilia cuprina	Lucilia	Calliphoridae	Diptera	Insecta	Arthropoda	Metazoa
JRES01000579.1		Not annotated	Not annotated	Not annotated	Not annotated	Not annotated	Not annotated	Not annotated
JRES01000580.1		Lucilia cuprina	Lucilia cuprina	Lucilia	Calliphoridae	Diptera	Insecta	Arthropoda	Metazoa
JRES01000581.1		Calliphora vicina	Calliphora vicina	Calliphora	Calliphoridae	Diptera	Insecta	Arthropoda	Metazoa
JRES01000582.1		Drosophila rhopaloa	Drosophila rhopaloa	Drosophila	Drosophilidae	Diptera	Insecta	Arthropoda	Metazoa
JRES01000583.1		Not annotated	Not annotated	Not annotated	Not annotated	Not annotated	Not annotated	Not annotated
JRES01000584.1		Not annotated	Not annotated	Not annotated	Not annotated	Not annotated	Not annotated	Not annotated
JRES01000585.1		Not annotated	Not annotated	Not annotated	Not annotated	Not annotated	Not annotated	Not annotated
JRES01000586.1		Musca domestica	Musca domestica	Musca	Muscidae	Diptera	Insecta	Arthropoda	Metazoa
JRES01000587.1		Drosophila bipectinata	Drosophila bipectinata	Drosophila	Drosophilidae	Diptera	Insecta	Arthropoda	Metazoa
JRES01000588.1		Calliphora vicina	Calliphora vicina	Calliphora	Calliphoridae	Diptera	Insecta	Arthropoda	Metazoa
JRES01000589.1		Lucilia cuprina	Lucilia cuprina	Lucilia	Calliphoridae	Diptera	Insecta	Arthropoda	Metazoa
JRES01000590.1		Stomoxys calcitrans	Stomoxys calcitrans	Stomoxys	Muscidae	Diptera	Insecta	Arthropoda	Metazoa
JRES01000591.1		Lucilia cuprina	Lucilia cuprina	Lucilia	Calliphoridae	Diptera	Insecta	Arthropoda	Metazoa
JRES01000592.1		Lucilia cuprina	Lucilia cuprina	Lucilia	Calliphoridae	Diptera	Insecta	Arthropoda	Metazoa
JRES01000593.1		Providencia stuartii	Providencia stuartii	Providencia	Morganellaceae	Enterobacterales	Gammaproteobacteria	Proteobacteria	Bacteria
JRES01000594.1		Musca domestica	Musca domestica	Musca	Muscidae	Diptera	Insecta	Arthropoda	Metazoa
JRES01000595.1		Drosophila mojavensis	Drosophila mojavensis	Drosophila	Drosophilidae	Diptera	Insecta	Arthropoda	Metazoa
JRES01000596.1		Not annotated	Not annotated	Not annotated	Not annotated	Not annotated	Not annotated	Not annotated
JRES01000597.1		Oryza sativa Japonica Group	Oryza sativa	Oryza	Poaceae	Poales	Liliopsida	Streptophyta	Viridiplantae
JRES01000598.1		Musca domestica	Musca domestica	Musca	Muscidae	Diptera	Insecta	Arthropoda	Metazoa
JRES01000599.1		Not annotated	Not annotated	Not annotated	Not annotated	Not annotated	Not annotated	Not annotated
JRES01000600.1		Lucilia cuprina	Lucilia cuprina	Lucilia	Calliphoridae	Diptera	Insecta	Arthropoda	Metazoa
JRES01000601.1		Stomoxys calcitrans	Stomoxys calcitrans	Stomoxys	Muscidae	Diptera	Insecta	Arthropoda	Metazoa
JRES01000602.1		Lucilia cuprina	Lucilia cuprina	Lucilia	Calliphoridae	Diptera	Insecta	Arthropoda	Metazoa
JRES01000603.1		Not annotated	Not annotated	Not annotated	Not annotated	Not annotated	Not annotated	Not annotated
JRES01000604.1		Stomoxys calcitrans	Stomoxys calcitrans	Stomoxys	Muscidae	Diptera	Insecta	Arthropoda	Metazoa
JRES01000605.1		Membranoptera platyphylla	Membranoptera platyphylla	Membranoptera	Delesseriaceae	Ceramiales	Florideophyceae		Eukaryota
JRES01000606.1		Not annotated	Not annotated	Not annotated	Not annotated	Not annotated	Not annotated	Not annotated
JRES01000607.1		Homo sapiens	Homo sapiens	Homo	Hominidae	Primates	Mammalia	Chordata	Metazoa
JRES01000608.1		Musca domestica	Musca domestica	Musca	Muscidae	Diptera	Insecta	Arthropoda	Metazoa
JRES01000609.1		Not annotated	Not annotated	Not annotated	Not annotated	Not annotated	Not annotated	Not annotated
JRES01000610.1		Lucilia cuprina	Lucilia cuprina	Lucilia	Calliphoridae	Diptera	Insecta	Arthropoda	Metazoa
JRES01000611.1		Stomoxys calcitrans	Stomoxys calcitrans	Stomoxys	Muscidae	Diptera	Insecta	Arthropoda	Metazoa
JRES01000612.1		Stomoxys calcitrans	Stomoxys calcitrans	Stomoxys	Muscidae	Diptera	Insecta	Arthropoda	Metazoa
JRES01000613.1		Musca domestica	Musca domestica	Musca	Muscidae	Diptera	Insecta	Arthropoda	Metazoa
JRES01000614.1		Not annotated	Not annotated	Not annotated	Not annotated	Not annotated	Not annotated	Not annotated
JRES01000615.1		Calliphora vicina	Calliphora vicina	Calliphora	Calliphoridae	Diptera	Insecta	Arthropoda	Metazoa
JRES01000616.1		Stomoxys calcitrans	Stomoxys calcitrans	Stomoxys	Muscidae	Diptera	Insecta	Arthropoda	Metazoa
JRES01000617.1		Lucilia cuprina	Lucilia cuprina	Lucilia	Calliphoridae	Diptera	Insecta	Arthropoda	Metazoa
JRES01000618.1		Musca domestica	Musca domestica	Musca	Muscidae	Diptera	Insecta	Arthropoda	Metazoa
JRES01000619.1		Stomoxys calcitrans	Stomoxys calcitrans	Stomoxys	Muscidae	Diptera	Insecta	Arthropoda	Metazoa
JRES01000620.1		Drosophila busckii	Drosophila busckii	Drosophila	Drosophilidae	Diptera	Insecta	Arthropoda	Metazoa
JRES01000621.1		Lucilia cuprina	Lucilia cuprina	Lucilia	Calliphoridae	Diptera	Insecta	Arthropoda	Metazoa
JRES01000622.1		Calliphora vicina	Calliphora vicina	Calliphora	Calliphoridae	Diptera	Insecta	Arthropoda	Metazoa
JRES01000623.1		Musca domestica	Musca domestica	Musca	Muscidae	Diptera	Insecta	Arthropoda	Metazoa
JRES01000624.1		Musca domestica	Musca domestica	Musca	Muscidae	Diptera	Insecta	Arthropoda	Metazoa
JRES01000625.1		Not annotated	Not annotated	Not annotated	Not annotated	Not annotated	Not annotated	Not annotated
JRES01000626.1		Musca domestica	Musca domestica	Musca	Muscidae	Diptera	Insecta	Arthropoda	Metazoa
JRES01000627.1		Not annotated	Not annotated	Not annotated	Not annotated	Not annotated	Not annotated	Not annotated
JRES01000628.1		Lucilia cuprina	Lucilia cuprina	Lucilia	Calliphoridae	Diptera	Insecta	Arthropoda	Metazoa
JRES01000629.1		Lucilia cuprina	Lucilia cuprina	Lucilia	Calliphoridae	Diptera	Insecta	Arthropoda	Metazoa
JRES01000630.1		Lucilia cuprina	Lucilia cuprina	Lucilia	Calliphoridae	Diptera	Insecta	Arthropoda	Metazoa
JRES01000631.1		Lucilia cuprina	Lucilia cuprina	Lucilia	Calliphoridae	Diptera	Insecta	Arthropoda	Metazoa
JRES01000632.1		Not annotated	Not annotated	Not annotated	Not annotated	Not annotated	Not annotated	Not annotated
JRES01000633.1		Not annotated	Not annotated	Not annotated	Not annotated	Not annotated	Not annotated	Not annotated
JRES01000634.1		Musca domestica	Musca domestica	Musca	Muscidae	Diptera	Insecta	Arthropoda	Metazoa
JRES01000635.1		Calliphora vicina	Calliphora vicina	Calliphora	Calliphoridae	Diptera	Insecta	Arthropoda	Metazoa
JRES01000636.1		Lucilia cuprina	Lucilia cuprina	Lucilia	Calliphoridae	Diptera	Insecta	Arthropoda	Metazoa
JRES01000637.1		Lucilia cuprina	Lucilia cuprina	Lucilia	Calliphoridae	Diptera	Insecta	Arthropoda	Metazoa
JRES01000638.1		Lucilia cuprina	Lucilia cuprina	Lucilia	Calliphoridae	Diptera	Insecta	Arthropoda	Metazoa
JRES01000639.1		Macaca mulatta	Macaca mulatta	Macaca	Cercopithecidae	Primates	Mammalia	Chordata	Metazoa
JRES01000640.1		Not annotated	Not annotated	Not annotated	Not annotated	Not annotated	Not annotated	Not annotated
JRES01000641.1		Musca domestica	Musca domestica	Musca	Muscidae	Diptera	Insecta	Arthropoda	Metazoa
JRES01000642.1		Lucilia cuprina	Lucilia cuprina	Lucilia	Calliphoridae	Diptera	Insecta	Arthropoda	Metazoa
JRES01000643.1		Not annotated	Not annotated	Not annotated	Not annotated	Not annotated	Not annotated	Not annotated
JRES01000644.1		Musca domestica	Musca domestica	Musca	Muscidae	Diptera	Insecta	Arthropoda	Metazoa
JRES01000645.1		Rhagoletis zephyria	Rhagoletis zephyria	Rhagoletis	Tephritidae	Diptera	Insecta	Arthropoda	Metazoa
JRES01000646.1		Lucilia cuprina	Lucilia cuprina	Lucilia	Calliphoridae	Diptera	Insecta	Arthropoda	Metazoa
JRES01000647.1		Not annotated	Not annotated	Not annotated	Not annotated	Not annotated	Not annotated	Not annotated
JRES01000648.1		Stomoxys calcitrans	Stomoxys calcitrans	Stomoxys	Muscidae	Diptera	Insecta	Arthropoda	Metazoa
JRES01000649.1		Lucilia cuprina	Lucilia cuprina	Lucilia	Calliphoridae	Diptera	Insecta	Arthropoda	Metazoa
JRES01000650.1		Not annotated	Not annotated	Not annotated	Not annotated	Not annotated	Not annotated	Not annotated
JRES01000651.1		Calliphora vicina	Calliphora vicina	Calliphora	Calliphoridae	Diptera	Insecta	Arthropoda	Metazoa
JRES01000652.1		Not annotated	Not annotated	Not annotated	Not annotated	Not annotated	Not annotated	Not annotated
JRES01000653.1		Musca domestica	Musca domestica	Musca	Muscidae	Diptera	Insecta	Arthropoda	Metazoa
JRES01000654.1		Drosophila ficusphila	Drosophila ficusphila	Drosophila	Drosophilidae	Diptera	Insecta	Arthropoda	Metazoa
JRES01000655.1		Lucilia sericata	Lucilia sericata	Lucilia	Calliphoridae	Diptera	Insecta	Arthropoda	Metazoa
JRES01000656.1		Not annotated	Not annotated	Not annotated	Not annotated	Not annotated	Not annotated	Not annotated
JRES01000657.1		Musca domestica	Musca domestica	Musca	Muscidae	Diptera	Insecta	Arthropoda	Metazoa
JRES01000658.1		Musca domestica	Musca domestica	Musca	Muscidae	Diptera	Insecta	Arthropoda	Metazoa
JRES01000659.1		Lucilia cuprina	Lucilia cuprina	Lucilia	Calliphoridae	Diptera	Insecta	Arthropoda	Metazoa
JRES01000660.1		Stomoxys calcitrans	Stomoxys calcitrans	Stomoxys	Muscidae	Diptera	Insecta	Arthropoda	Metazoa
JRES01000661.1		Stomoxys calcitrans	Stomoxys calcitrans	Stomoxys	Muscidae	Diptera	Insecta	Arthropoda	Metazoa
JRES01000662.1		Ricinus communis	Ricinus communis	Ricinus	Euphorbiaceae	Malpighiales		Streptophyta	Viridiplantae
JRES01000663.1		Lucilia cuprina	Lucilia cuprina	Lucilia	Calliphoridae	Diptera	Insecta	Arthropoda	Metazoa
JRES01000664.1		Bactrocera dorsalis	Bactrocera dorsalis	Bactrocera	Tephritidae	Diptera	Insecta	Arthropoda	Metazoa
JRES01000665.1		Tetrapisispora blattae CBS 6284	Tetrapisispora blattae	Tetrapisispora	Saccharomycetaceae	Saccharomycetales	Saccharomycetes	Ascomycota	Fungi
JRES01000666.1		Musca domestica	Musca domestica	Musca	Muscidae	Diptera	Insecta	Arthropoda	Metazoa
JRES01000667.1		Not annotated	Not annotated	Not annotated	Not annotated	Not annotated	Not annotated	Not annotated
JRES01000668.1		Lucilia cuprina	Lucilia cuprina	Lucilia	Calliphoridae	Diptera	Insecta	Arthropoda	Metazoa
JRES01000669.1		Arachis ipaensis	Arachis ipaensis	Arachis	Fabaceae	Fabales		Streptophyta	Viridiplantae
JRES01000670.1		Lucilia cuprina	Lucilia cuprina	Lucilia	Calliphoridae	Diptera	Insecta	Arthropoda	Metazoa
JRES01000671.1		Lucilia cuprina	Lucilia cuprina	Lucilia	Calliphoridae	Diptera	Insecta	Arthropoda	Metazoa
JRES01000672.1		Stomoxys calcitrans	Stomoxys calcitrans	Stomoxys	Muscidae	Diptera	Insecta	Arthropoda	Metazoa
JRES01000673.1		Stomoxys calcitrans	Stomoxys calcitrans	Stomoxys	Muscidae	Diptera	Insecta	Arthropoda	Metazoa
JRES01000674.1		Calliphora vicina	Calliphora vicina	Calliphora	Calliphoridae	Diptera	Insecta	Arthropoda	Metazoa
JRES01000675.1		Lucilia cuprina	Lucilia cuprina	Lucilia	Calliphoridae	Diptera	Insecta	Arthropoda	Metazoa
JRES01000676.1		Not annotated	Not annotated	Not annotated	Not annotated	Not annotated	Not annotated	Not annotated
JRES01000677.1		Providencia stuartii	Providencia stuartii	Providencia	Morganellaceae	Enterobacterales	Gammaproteobacteria	Proteobacteria	Bacteria
JRES01000678.1		Stomoxys calcitrans	Stomoxys calcitrans	Stomoxys	Muscidae	Diptera	Insecta	Arthropoda	Metazoa
JRES01000679.1		Pectobacterium carotovorum	Pectobacterium carotovorum	Pectobacterium	Pectobacteriaceae	Enterobacterales	Gammaproteobacteria	Proteobacteria	Bacteria
JRES01000680.1		Calliphora vicina	Calliphora vicina	Calliphora	Calliphoridae	Diptera	Insecta	Arthropoda	Metazoa
JRES01000681.1		Stomoxys calcitrans	Stomoxys calcitrans	Stomoxys	Muscidae	Diptera	Insecta	Arthropoda	Metazoa
JRES01000682.1		Lucilia cuprina	Lucilia cuprina	Lucilia	Calliphoridae	Diptera	Insecta	Arthropoda	Metazoa
JRES01000683.1		Microbacterium sp. CGR1	Microbacterium sp. CGR1	Microbacterium	Microbacteriaceae	Micrococcales	Actinobacteria	Actinobacteria	Bacteria
JRES01000684.1		Pundamilia nyererei	Pundamilia nyererei	Pundamilia	Cichlidae	Cichliformes	Actinopteri	Chordata	Metazoa
JRES01000685.1		Musca domestica	Musca domestica	Musca	Muscidae	Diptera	Insecta	Arthropoda	Metazoa
JRES01000686.1		Lucilia cuprina	Lucilia cuprina	Lucilia	Calliphoridae	Diptera	Insecta	Arthropoda	Metazoa
JRES01000687.1		Stomoxys calcitrans	Stomoxys calcitrans	Stomoxys	Muscidae	Diptera	Insecta	Arthropoda	Metazoa
JRES01000688.1		Lucilia cuprina	Lucilia cuprina	Lucilia	Calliphoridae	Diptera	Insecta	Arthropoda	Metazoa
JRES01000689.1		Lucilia cuprina	Lucilia cuprina	Lucilia	Calliphoridae	Diptera	Insecta	Arthropoda	Metazoa
JRES01000690.1		Not annotated	Not annotated	Not annotated	Not annotated	Not annotated	Not annotated	Not annotated
JRES01000691.1		Lucilia cuprina	Lucilia cuprina	Lucilia	Calliphoridae	Diptera	Insecta	Arthropoda	Metazoa
JRES01000692.1		Stomoxys calcitrans	Stomoxys calcitrans	Stomoxys	Muscidae	Diptera	Insecta	Arthropoda	Metazoa
JRES01000693.1		Lucilia cuprina	Lucilia cuprina	Lucilia	Calliphoridae	Diptera	Insecta	Arthropoda	Metazoa
JRES01000694.1		Phormia regina	Phormia regina	Phormia	Calliphoridae	Diptera	Insecta	Arthropoda	Metazoa
JRES01000695.1		Hordeum vulgare subsp. vulgare	Hordeum vulgare	Hordeum	Poaceae	Poales	Liliopsida	Streptophyta	Viridiplantae
JRES01000696.1		Not annotated	Not annotated	Not annotated	Not annotated	Not annotated	Not annotated	Not annotated
JRES01000697.1		Zeugodacus cucurbitae	Zeugodacus cucurbitae	Zeugodacus	Tephritidae	Diptera	Insecta	Arthropoda	Metazoa
JRES01000698.1		Staphylococcus equorum	Staphylococcus equorum	Staphylococcus	Staphylococcaceae	Bacillales	Bacilli	Firmicutes	Bacteria
JRES01000699.1		Stomoxys calcitrans	Stomoxys calcitrans	Stomoxys	Muscidae	Diptera	Insecta	Arthropoda	Metazoa
JRES01000700.1		Not annotated	Not annotated	Not annotated	Not annotated	Not annotated	Not annotated	Not annotated
JRES01000701.1		Not annotated	Not annotated	Not annotated	Not annotated	Not annotated	Not annotated	Not annotated
JRES01000702.1		Calliphora vicina	Calliphora vicina	Calliphora	Calliphoridae	Diptera	Insecta	Arthropoda	Metazoa
JRES01000703.1		Not annotated	Not annotated	Not annotated	Not annotated	Not annotated	Not annotated	Not annotated
JRES01000704.1		Musca domestica	Musca domestica	Musca	Muscidae	Diptera	Insecta	Arthropoda	Metazoa
JRES01000705.1		Saccharomycopsis fibuligera x Saccharomycopsis cf. fibuligera	Saccharomycopsis fibuligera x Saccharomycopsis cf. fibuligera	Saccharomycopsis	Saccharomycopsidaceae	Saccharomycetales	Saccharomycetes	Ascomycota	Fungi
JRES01000706.1		Not annotated	Not annotated	Not annotated	Not annotated	Not annotated	Not annotated	Not annotated
JRES01000707.1		Not annotated	Not annotated	Not annotated	Not annotated	Not annotated	Not annotated	Not annotated
JRES01000708.1		Microbacterium sp. No. 7	Microbacterium sp. No. 7	Microbacterium	Microbacteriaceae	Micrococcales	Actinobacteria	Actinobacteria	Bacteria
JRES01000709.1		Stomoxys calcitrans	Stomoxys calcitrans	Stomoxys	Muscidae	Diptera	Insecta	Arthropoda	Metazoa
JRES01000710.1		Saccharomyces cerevisiae YJM1526	Saccharomyces cerevisiae	Saccharomyces	Saccharomycetaceae	Saccharomycetales	Saccharomycetes	Ascomycota	Fungi
JRES01000711.1		Musca domestica	Musca domestica	Musca	Muscidae	Diptera	Insecta	Arthropoda	Metazoa
JRES01000712.1		Lucilia cuprina	Lucilia cuprina	Lucilia	Calliphoridae	Diptera	Insecta	Arthropoda	Metazoa
JRES01000713.1		Lucilia cuprina	Lucilia cuprina	Lucilia	Calliphoridae	Diptera	Insecta	Arthropoda	Metazoa
JRES01000714.1		Ceratitis capitata	Ceratitis capitata	Ceratitis	Tephritidae	Diptera	Insecta	Arthropoda	Metazoa
JRES01000715.1		Lucilia cuprina	Lucilia cuprina	Lucilia	Calliphoridae	Diptera	Insecta	Arthropoda	Metazoa
JRES01000716.1		Not annotated	Not annotated	Not annotated	Not annotated	Not annotated	Not annotated	Not annotated
JRES01000717.1		Not annotated	Not annotated	Not annotated	Not annotated	Not annotated	Not annotated	Not annotated
JRES01000718.1		Musca domestica	Musca domestica	Musca	Muscidae	Diptera	Insecta	Arthropoda	Metazoa
JRES01000719.1		Musca domestica	Musca domestica	Musca	Muscidae	Diptera	Insecta	Arthropoda	Metazoa
JRES01000720.1		Stomoxys calcitrans	Stomoxys calcitrans	Stomoxys	Muscidae	Diptera	Insecta	Arthropoda	Metazoa
JRES01000721.1		Not annotated	Not annotated	Not annotated	Not annotated	Not annotated	Not annotated	Not annotated
JRES01000722.1		Not annotated	Not annotated	Not annotated	Not annotated	Not annotated	Not annotated	Not annotated
JRES01000723.1		Microbacterium paludicola	Microbacterium paludicola	Microbacterium	Microbacteriaceae	Micrococcales	Actinobacteria	Actinobacteria	Bacteria
JRES01000724.1		Hyalella azteca	Hyalella azteca	Hyalella	Hyalellidae	Amphipoda	Malacostraca	Arthropoda	Metazoa
JRES01000725.1		Musca domestica	Musca domestica	Musca	Muscidae	Diptera	Insecta	Arthropoda	Metazoa
JRES01000726.1		Stomoxys calcitrans	Stomoxys calcitrans	Stomoxys	Muscidae	Diptera	Insecta	Arthropoda	Metazoa
JRES01000727.1		Calliphora vicina	Calliphora vicina	Calliphora	Calliphoridae	Diptera	Insecta	Arthropoda	Metazoa
JRES01000728.1		Lucilia cuprina	Lucilia cuprina	Lucilia	Calliphoridae	Diptera	Insecta	Arthropoda	Metazoa
JRES01000729.1		Lucilia cuprina	Lucilia cuprina	Lucilia	Calliphoridae	Diptera	Insecta	Arthropoda	Metazoa
JRES01000730.1		Lucilia cuprina	Lucilia cuprina	Lucilia	Calliphoridae	Diptera	Insecta	Arthropoda	Metazoa
JRES01000731.1		Lucilia cuprina	Lucilia cuprina	Lucilia	Calliphoridae	Diptera	Insecta	Arthropoda	Metazoa
JRES01000732.1		Pichia membranifaciens NRRL Y-2026	Pichia membranifaciens	Pichia	Pichiaceae	Saccharomycetales	Saccharomycetes	Ascomycota	Fungi
JRES01000733.1		Stomoxys calcitrans	Stomoxys calcitrans	Stomoxys	Muscidae	Diptera	Insecta	Arthropoda	Metazoa
JRES01000734.1		Calliphora vicina	Calliphora vicina	Calliphora	Calliphoridae	Diptera	Insecta	Arthropoda	Metazoa
JRES01000735.1		Stomoxys calcitrans	Stomoxys calcitrans	Stomoxys	Muscidae	Diptera	Insecta	Arthropoda	Metazoa
JRES01000736.1		Musca domestica	Musca domestica	Musca	Muscidae	Diptera	Insecta	Arthropoda	Metazoa
JRES01000737.1		Musca domestica	Musca domestica	Musca	Muscidae	Diptera	Insecta	Arthropoda	Metazoa
JRES01000738.1		Lucilia cuprina	Lucilia cuprina	Lucilia	Calliphoridae	Diptera	Insecta	Arthropoda	Metazoa
JRES01000739.1		Stomoxys calcitrans	Stomoxys calcitrans	Stomoxys	Muscidae	Diptera	Insecta	Arthropoda	Metazoa
JRES01000740.1		Not annotated	Not annotated	Not annotated	Not annotated	Not annotated	Not annotated	Not annotated
JRES01000741.1		Lucilia cuprina	Lucilia cuprina	Lucilia	Calliphoridae	Diptera	Insecta	Arthropoda	Metazoa
JRES01000742.1		Calliphora vicina	Calliphora vicina	Calliphora	Calliphoridae	Diptera	Insecta	Arthropoda	Metazoa
JRES01000743.1		Millerozyma farinosa CBS 7064	Millerozyma farinosa	Millerozyma	Debaryomycetaceae	Saccharomycetales	Saccharomycetes	Ascomycota	Fungi
JRES01000744.1		Stomoxys calcitrans	Stomoxys calcitrans	Stomoxys	Muscidae	Diptera	Insecta	Arthropoda	Metazoa
JRES01000745.1		Not annotated	Not annotated	Not annotated	Not annotated	Not annotated	Not annotated	Not annotated
JRES01000746.1		Lucilia cuprina	Lucilia cuprina	Lucilia	Calliphoridae	Diptera	Insecta	Arthropoda	Metazoa
JRES01000747.1		Lucilia cuprina	Lucilia cuprina	Lucilia	Calliphoridae	Diptera	Insecta	Arthropoda	Metazoa
JRES01000748.1		Not annotated	Not annotated	Not annotated	Not annotated	Not annotated	Not annotated	Not annotated
JRES01000749.1		Stomoxys calcitrans	Stomoxys calcitrans	Stomoxys	Muscidae	Diptera	Insecta	Arthropoda	Metazoa
JRES01000750.1		Stomoxys calcitrans	Stomoxys calcitrans	Stomoxys	Muscidae	Diptera	Insecta	Arthropoda	Metazoa
JRES01000751.1		Musca domestica	Musca domestica	Musca	Muscidae	Diptera	Insecta	Arthropoda	Metazoa
JRES01000752.1		Stomoxys calcitrans	Stomoxys calcitrans	Stomoxys	Muscidae	Diptera	Insecta	Arthropoda	Metazoa
JRES01000753.1		Stomoxys calcitrans	Stomoxys calcitrans	Stomoxys	Muscidae	Diptera	Insecta	Arthropoda	Metazoa
JRES01000754.1		Lucilia cuprina	Lucilia cuprina	Lucilia	Calliphoridae	Diptera	Insecta	Arthropoda	Metazoa
JRES01000755.1		Cloning vector pDR5-Lcact5C-tTA	Cloning vector pDR5-Lcact5C-tTA
JRES01000756.1		Lucilia cuprina	Lucilia cuprina	Lucilia	Calliphoridae	Diptera	Insecta	Arthropoda	Metazoa
JRES01000757.1		Rhagoletis zephyria	Rhagoletis zephyria	Rhagoletis	Tephritidae	Diptera	Insecta	Arthropoda	Metazoa
JRES01000758.1		Not annotated	Not annotated	Not annotated	Not annotated	Not annotated	Not annotated	Not annotated
JRES01000759.1		Not annotated	Not annotated	Not annotated	Not annotated	Not annotated	Not annotated	Not annotated
JRES01000760.1		Musca domestica	Musca domestica	Musca	Muscidae	Diptera	Insecta	Arthropoda	Metazoa
JRES01000761.1		Not annotated	Not annotated	Not annotated	Not annotated	Not annotated	Not annotated	Not annotated
JRES01000762.1		Stomoxys calcitrans	Stomoxys calcitrans	Stomoxys	Muscidae	Diptera	Insecta	Arthropoda	Metazoa
JRES01000763.1		Lucilia cuprina	Lucilia cuprina	Lucilia	Calliphoridae	Diptera	Insecta	Arthropoda	Metazoa
JRES01000764.1		Vigna angularis var. angularis	Vigna angularis	Vigna	Fabaceae	Fabales		Streptophyta	Viridiplantae
JRES01000765.1		Lucilia cuprina	Lucilia cuprina	Lucilia	Calliphoridae	Diptera	Insecta	Arthropoda	Metazoa
JRES01000766.1		Not annotated	Not annotated	Not annotated	Not annotated	Not annotated	Not annotated	Not annotated
JRES01000767.1		Stomoxys calcitrans	Stomoxys calcitrans	Stomoxys	Muscidae	Diptera	Insecta	Arthropoda	Metazoa
JRES01000768.1		Calliphora vicina	Calliphora vicina	Calliphora	Calliphoridae	Diptera	Insecta	Arthropoda	Metazoa
JRES01000769.1		Rhagoletis zephyria	Rhagoletis zephyria	Rhagoletis	Tephritidae	Diptera	Insecta	Arthropoda	Metazoa
JRES01000770.1		Not annotated	Not annotated	Not annotated	Not annotated	Not annotated	Not annotated	Not annotated
JRES01000771.1		Lucilia cuprina	Lucilia cuprina	Lucilia	Calliphoridae	Diptera	Insecta	Arthropoda	Metazoa
JRES01000772.1		Stomoxys calcitrans	Stomoxys calcitrans	Stomoxys	Muscidae	Diptera	Insecta	Arthropoda	Metazoa
JRES01000773.1		Stomoxys calcitrans	Stomoxys calcitrans	Stomoxys	Muscidae	Diptera	Insecta	Arthropoda	Metazoa
JRES01000774.1		Lucilia cuprina	Lucilia cuprina	Lucilia	Calliphoridae	Diptera	Insecta	Arthropoda	Metazoa
JRES01000775.1		Calliphora vicina	Calliphora vicina	Calliphora	Calliphoridae	Diptera	Insecta	Arthropoda	Metazoa
JRES01000776.1		Stomoxys calcitrans	Stomoxys calcitrans	Stomoxys	Muscidae	Diptera	Insecta	Arthropoda	Metazoa
JRES01000777.1		Musca domestica	Musca domestica	Musca	Muscidae	Diptera	Insecta	Arthropoda	Metazoa
JRES01000778.1		Stomoxys calcitrans	Stomoxys calcitrans	Stomoxys	Muscidae	Diptera	Insecta	Arthropoda	Metazoa
JRES01000779.1		Ceratitis capitata	Ceratitis capitata	Ceratitis	Tephritidae	Diptera	Insecta	Arthropoda	Metazoa
JRES01000780.1		Stomoxys calcitrans	Stomoxys calcitrans	Stomoxys	Muscidae	Diptera	Insecta	Arthropoda	Metazoa
JRES01000781.1		Musca domestica	Musca domestica	Musca	Muscidae	Diptera	Insecta	Arthropoda	Metazoa
JRES01000782.1		Calliphora vicina	Calliphora vicina	Calliphora	Calliphoridae	Diptera	Insecta	Arthropoda	Metazoa
JRES01000783.1		Lucilia cuprina	Lucilia cuprina	Lucilia	Calliphoridae	Diptera	Insecta	Arthropoda	Metazoa
JRES01000784.1		Rhagoletis zephyria	Rhagoletis zephyria	Rhagoletis	Tephritidae	Diptera	Insecta	Arthropoda	Metazoa
JRES01000785.1		Lucilia cuprina	Lucilia cuprina	Lucilia	Calliphoridae	Diptera	Insecta	Arthropoda	Metazoa
JRES01000786.1		Lucilia cuprina	Lucilia cuprina	Lucilia	Calliphoridae	Diptera	Insecta	Arthropoda	Metazoa
JRES01000787.1		Rhagoletis zephyria	Rhagoletis zephyria	Rhagoletis	Tephritidae	Diptera	Insecta	Arthropoda	Metazoa
JRES01000788.1		Cyberlindnera fabianii	Cyberlindnera fabianii	Cyberlindnera	Phaffomycetaceae	Saccharomycetales	Saccharomycetes	Ascomycota	Fungi
JRES01000789.1		Lucilia cuprina	Lucilia cuprina	Lucilia	Calliphoridae	Diptera	Insecta	Arthropoda	Metazoa
JRES01000790.1		Cephus cinctus	Cephus cinctus	Cephus	Cephidae	Hymenoptera	Insecta	Arthropoda	Metazoa
JRES01000791.1		Not annotated	Not annotated	Not annotated	Not annotated	Not annotated	Not annotated	Not annotated
JRES01000792.1		Danio rerio	Danio rerio	Danio	Cyprinidae	Cypriniformes	Actinopteri	Chordata	Metazoa
JRES01000793.1		Calliphora vicina	Calliphora vicina	Calliphora	Calliphoridae	Diptera	Insecta	Arthropoda	Metazoa
JRES01000794.1		Lucilia cuprina	Lucilia cuprina	Lucilia	Calliphoridae	Diptera	Insecta	Arthropoda	Metazoa
JRES01000795.1		Lucilia cuprina	Lucilia cuprina	Lucilia	Calliphoridae	Diptera	Insecta	Arthropoda	Metazoa
JRES01000796.1		Microbacterium sp. No. 7	Microbacterium sp. No. 7	Microbacterium	Microbacteriaceae	Micrococcales	Actinobacteria	Actinobacteria	Bacteria
JRES01000797.1		Rhagoletis zephyria	Rhagoletis zephyria	Rhagoletis	Tephritidae	Diptera	Insecta	Arthropoda	Metazoa
JRES01000798.1		Drosophila melanogaster	Drosophila melanogaster	Drosophila	Drosophilidae	Diptera	Insecta	Arthropoda	Metazoa
JRES01000799.1		Lucilia cuprina	Lucilia cuprina	Lucilia	Calliphoridae	Diptera	Insecta	Arthropoda	Metazoa
JRES01000800.1		Stomoxys calcitrans	Stomoxys calcitrans	Stomoxys	Muscidae	Diptera	Insecta	Arthropoda	Metazoa
JRES01000801.1		Lucilia cuprina	Lucilia cuprina	Lucilia	Calliphoridae	Diptera	Insecta	Arthropoda	Metazoa
JRES01000802.1		Takifugu rubripes	Takifugu rubripes	Takifugu	Tetraodontidae	Tetraodontiformes	Actinopteri	Chordata	Metazoa
JRES01000803.1		Stomoxys calcitrans	Stomoxys calcitrans	Stomoxys	Muscidae	Diptera	Insecta	Arthropoda	Metazoa
JRES01000804.1		Calliphora vicina	Calliphora vicina	Calliphora	Calliphoridae	Diptera	Insecta	Arthropoda	Metazoa
JRES01000805.1		Xenorhabdus bovienii SS-2004	Xenorhabdus bovienii	Xenorhabdus	Morganellaceae	Enterobacterales	Gammaproteobacteria	Proteobacteria	Bacteria
JRES01000806.1		Lucilia cuprina	Lucilia cuprina	Lucilia	Calliphoridae	Diptera	Insecta	Arthropoda	Metazoa
JRES01000807.1		Lucilia cuprina	Lucilia cuprina	Lucilia	Calliphoridae	Diptera	Insecta	Arthropoda	Metazoa
JRES01000808.1		Musca domestica	Musca domestica	Musca	Muscidae	Diptera	Insecta	Arthropoda	Metazoa
JRES01000809.1		Musca domestica	Musca domestica	Musca	Muscidae	Diptera	Insecta	Arthropoda	Metazoa
JRES01000810.1		Zeugodacus cucurbitae	Zeugodacus cucurbitae	Zeugodacus	Tephritidae	Diptera	Insecta	Arthropoda	Metazoa
JRES01000811.1		Not annotated	Not annotated	Not annotated	Not annotated	Not annotated	Not annotated	Not annotated
JRES01000812.1		Tetranychus urticae	Tetranychus urticae	Tetranychus	Tetranychidae		Arachnida	Arthropoda	Metazoa
JRES01000813.1		Culex quinquefasciatus	Culex quinquefasciatus	Culex	Culicidae	Diptera	Insecta	Arthropoda	Metazoa
JRES01000814.1		Musca domestica	Musca domestica	Musca	Muscidae	Diptera	Insecta	Arthropoda	Metazoa
JRES01000815.1		Calliphora vicina	Calliphora vicina	Calliphora	Calliphoridae	Diptera	Insecta	Arthropoda	Metazoa
JRES01000816.1		Musca domestica	Musca domestica	Musca	Muscidae	Diptera	Insecta	Arthropoda	Metazoa
JRES01000817.1		Lucilia cuprina	Lucilia cuprina	Lucilia	Calliphoridae	Diptera	Insecta	Arthropoda	Metazoa
JRES01000818.1		Stomoxys calcitrans	Stomoxys calcitrans	Stomoxys	Muscidae	Diptera	Insecta	Arthropoda	Metazoa
JRES01000819.1		Musca domestica	Musca domestica	Musca	Muscidae	Diptera	Insecta	Arthropoda	Metazoa
JRES01000820.1		Lucilia cuprina	Lucilia cuprina	Lucilia	Calliphoridae	Diptera	Insecta	Arthropoda	Metazoa
JRES01000821.1		Musca domestica	Musca domestica	Musca	Muscidae	Diptera	Insecta	Arthropoda	Metazoa
JRES01000822.1		Microbacterium sp. 1.5R	Microbacterium sp. 1.5R	Microbacterium	Microbacteriaceae	Micrococcales	Actinobacteria	Actinobacteria	Bacteria
JRES01000823.1		Lucilia cuprina	Lucilia cuprina	Lucilia	Calliphoridae	Diptera	Insecta	Arthropoda	Metazoa
JRES01000824.1		Musca domestica	Musca domestica	Musca	Muscidae	Diptera	Insecta	Arthropoda	Metazoa
JRES01000825.1		Calliphora vicina	Calliphora vicina	Calliphora	Calliphoridae	Diptera	Insecta	Arthropoda	Metazoa
JRES01000826.1		Lucilia cuprina	Lucilia cuprina	Lucilia	Calliphoridae	Diptera	Insecta	Arthropoda	Metazoa
JRES01000827.1		Stomoxys calcitrans	Stomoxys calcitrans	Stomoxys	Muscidae	Diptera	Insecta	Arthropoda	Metazoa
JRES01000828.1		Musca domestica	Musca domestica	Musca	Muscidae	Diptera	Insecta	Arthropoda	Metazoa
JRES01000829.1		Musca domestica	Musca domestica	Musca	Muscidae	Diptera	Insecta	Arthropoda	Metazoa
JRES01000830.1		Calliphora vicina	Calliphora vicina	Calliphora	Calliphoridae	Diptera	Insecta	Arthropoda	Metazoa
JRES01000831.1		Calliphora vicina	Calliphora vicina	Calliphora	Calliphoridae	Diptera	Insecta	Arthropoda	Metazoa
JRES01000832.1		Not annotated	Not annotated	Not annotated	Not annotated	Not annotated	Not annotated	Not annotated
JRES01000833.1		Stomoxys calcitrans	Stomoxys calcitrans	Stomoxys	Muscidae	Diptera	Insecta	Arthropoda	Metazoa
JRES01000834.1		Lucilia cuprina	Lucilia cuprina	Lucilia	Calliphoridae	Diptera	Insecta	Arthropoda	Metazoa
JRES01000835.1		Stomoxys calcitrans	Stomoxys calcitrans	Stomoxys	Muscidae	Diptera	Insecta	Arthropoda	Metazoa
JRES01000836.1		Delia antiqua	Delia antiqua	Delia	Anthomyiidae	Diptera	Insecta	Arthropoda	Metazoa
JRES01000837.1		Not annotated	Not annotated	Not annotated	Not annotated	Not annotated	Not annotated	Not annotated
JRES01000838.1		Rhagoletis zephyria	Rhagoletis zephyria	Rhagoletis	Tephritidae	Diptera	Insecta	Arthropoda	Metazoa
JRES01000839.1		Drosophila melanogaster	Drosophila melanogaster	Drosophila	Drosophilidae	Diptera	Insecta	Arthropoda	Metazoa
JRES01000840.1		Exophiala dermatitidis NIH/UT8656	Exophiala dermatitidis	Exophiala	Herpotrichiellaceae	Chaetothyriales	Eurotiomycetes	Ascomycota	Fungi
JRES01000841.1		Musca domestica	Musca domestica	Musca	Muscidae	Diptera	Insecta	Arthropoda	Metazoa
JRES01000842.1		Musca domestica	Musca domestica	Musca	Muscidae	Diptera	Insecta	Arthropoda	Metazoa
JRES01000843.1		Rhagoletis zephyria	Rhagoletis zephyria	Rhagoletis	Tephritidae	Diptera	Insecta	Arthropoda	Metazoa
JRES01000844.1		Lucilia cuprina	Lucilia cuprina	Lucilia	Calliphoridae	Diptera	Insecta	Arthropoda	Metazoa
JRES01000845.1		Not annotated	Not annotated	Not annotated	Not annotated	Not annotated	Not annotated	Not annotated
JRES01000846.1		Lucilia cuprina	Lucilia cuprina	Lucilia	Calliphoridae	Diptera	Insecta	Arthropoda	Metazoa
JRES01000847.1		Musca domestica	Musca domestica	Musca	Muscidae	Diptera	Insecta	Arthropoda	Metazoa
JRES01000848.1		Musca domestica	Musca domestica	Musca	Muscidae	Diptera	Insecta	Arthropoda	Metazoa
JRES01000849.1		Lucilia cuprina	Lucilia cuprina	Lucilia	Calliphoridae	Diptera	Insecta	Arthropoda	Metazoa
JRES01000850.1		Musca domestica	Musca domestica	Musca	Muscidae	Diptera	Insecta	Arthropoda	Metazoa
JRES01000851.1		Stomoxys calcitrans	Stomoxys calcitrans	Stomoxys	Muscidae	Diptera	Insecta	Arthropoda	Metazoa
JRES01000852.1		Onchocerca flexuosa	Onchocerca flexuosa	Onchocerca	Onchocercidae	Spirurida	Chromadorea	Nematoda	Metazoa
JRES01000853.1		Ceratitis capitata	Ceratitis capitata	Ceratitis	Tephritidae	Diptera	Insecta	Arthropoda	Metazoa
JRES01000854.1		Stomoxys calcitrans	Stomoxys calcitrans	Stomoxys	Muscidae	Diptera	Insecta	Arthropoda	Metazoa
JRES01000855.1		Not annotated	Not annotated	Not annotated	Not annotated	Not annotated	Not annotated	Not annotated
JRES01000856.1		Lucilia cuprina	Lucilia cuprina	Lucilia	Calliphoridae	Diptera	Insecta	Arthropoda	Metazoa
JRES01000857.1		Lucilia cuprina	Lucilia cuprina	Lucilia	Calliphoridae	Diptera	Insecta	Arthropoda	Metazoa
JRES01000858.1		Musca domestica	Musca domestica	Musca	Muscidae	Diptera	Insecta	Arthropoda	Metazoa
JRES01000859.1		Not annotated	Not annotated	Not annotated	Not annotated	Not annotated	Not annotated	Not annotated
JRES01000860.1		Lucilia cuprina	Lucilia cuprina	Lucilia	Calliphoridae	Diptera	Insecta	Arthropoda	Metazoa
JRES01000861.1		Drosophila busckii	Drosophila busckii	Drosophila	Drosophilidae	Diptera	Insecta	Arthropoda	Metazoa
JRES01000862.1		Lucilia cuprina	Lucilia cuprina	Lucilia	Calliphoridae	Diptera	Insecta	Arthropoda	Metazoa
JRES01000863.1		Calliphora vicina	Calliphora vicina	Calliphora	Calliphoridae	Diptera	Insecta	Arthropoda	Metazoa
JRES01000864.1		Musca domestica	Musca domestica	Musca	Muscidae	Diptera	Insecta	Arthropoda	Metazoa
JRES01000865.1		Musca domestica	Musca domestica	Musca	Muscidae	Diptera	Insecta	Arthropoda	Metazoa
JRES01000866.1		Musca domestica	Musca domestica	Musca	Muscidae	Diptera	Insecta	Arthropoda	Metazoa
JRES01000867.1		Microbacterium sp. BH-3-3-3	Microbacterium sp. BH-3-3-3	Microbacterium	Microbacteriaceae	Micrococcales	Actinobacteria	Actinobacteria	Bacteria
JRES01000868.1		Not annotated	Not annotated	Not annotated	Not annotated	Not annotated	Not annotated	Not annotated
JRES01000869.1		Musca domestica	Musca domestica	Musca	Muscidae	Diptera	Insecta	Arthropoda	Metazoa
JRES01000870.1		Lucilia cuprina	Lucilia cuprina	Lucilia	Calliphoridae	Diptera	Insecta	Arthropoda	Metazoa
JRES01000871.1		Lucilia cuprina	Lucilia cuprina	Lucilia	Calliphoridae	Diptera	Insecta	Arthropoda	Metazoa
JRES01000872.1		Stomoxys calcitrans	Stomoxys calcitrans	Stomoxys	Muscidae	Diptera	Insecta	Arthropoda	Metazoa
JRES01000873.1		Lucilia sericata	Lucilia sericata	Lucilia	Calliphoridae	Diptera	Insecta	Arthropoda	Metazoa
JRES01000874.1		Lucilia cuprina	Lucilia cuprina	Lucilia	Calliphoridae	Diptera	Insecta	Arthropoda	Metazoa
JRES01000875.1		Not annotated	Not annotated	Not annotated	Not annotated	Not annotated	Not annotated	Not annotated
JRES01000876.1		Lucilia cuprina	Lucilia cuprina	Lucilia	Calliphoridae	Diptera	Insecta	Arthropoda	Metazoa
JRES01000877.1		Musca domestica	Musca domestica	Musca	Muscidae	Diptera	Insecta	Arthropoda	Metazoa
JRES01000878.1		Not annotated	Not annotated	Not annotated	Not annotated	Not annotated	Not annotated	Not annotated
JRES01000879.1		Not annotated	Not annotated	Not annotated	Not annotated	Not annotated	Not annotated	Not annotated
JRES01000880.1		Calliphora vomitoria	Calliphora vomitoria	Calliphora	Calliphoridae	Diptera	Insecta	Arthropoda	Metazoa
JRES01000881.1		Lucilia cuprina	Lucilia cuprina	Lucilia	Calliphoridae	Diptera	Insecta	Arthropoda	Metazoa
JRES01000882.1		Musca domestica	Musca domestica	Musca	Muscidae	Diptera	Insecta	Arthropoda	Metazoa
JRES01000883.1		Lucilia cuprina	Lucilia cuprina	Lucilia	Calliphoridae	Diptera	Insecta	Arthropoda	Metazoa
JRES01000884.1		Stomoxys calcitrans	Stomoxys calcitrans	Stomoxys	Muscidae	Diptera	Insecta	Arthropoda	Metazoa
JRES01000885.1		Calliphora vicina	Calliphora vicina	Calliphora	Calliphoridae	Diptera	Insecta	Arthropoda	Metazoa
JRES01000886.1		Drosophila miranda	Drosophila miranda	Drosophila	Drosophilidae	Diptera	Insecta	Arthropoda	Metazoa
JRES01000887.1		Not annotated	Not annotated	Not annotated	Not annotated	Not annotated	Not annotated	Not annotated
JRES01000888.1		Ceratitis capitata	Ceratitis capitata	Ceratitis	Tephritidae	Diptera	Insecta	Arthropoda	Metazoa
JRES01000889.1		Musca domestica	Musca domestica	Musca	Muscidae	Diptera	Insecta	Arthropoda	Metazoa
JRES01000890.1		Musca domestica	Musca domestica	Musca	Muscidae	Diptera	Insecta	Arthropoda	Metazoa
JRES01000891.1		Bactrocera latifrons	Bactrocera latifrons	Bactrocera	Tephritidae	Diptera	Insecta	Arthropoda	Metazoa
JRES01000892.1		Lucilia cuprina	Lucilia cuprina	Lucilia	Calliphoridae	Diptera	Insecta	Arthropoda	Metazoa
JRES01000893.1		Drosophila miranda	Drosophila miranda	Drosophila	Drosophilidae	Diptera	Insecta	Arthropoda	Metazoa
JRES01000894.1		Not annotated	Not annotated	Not annotated	Not annotated	Not annotated	Not annotated	Not annotated
JRES01000895.1		Lucilia cuprina	Lucilia cuprina	Lucilia	Calliphoridae	Diptera	Insecta	Arthropoda	Metazoa
JRES01000896.1		Musca domestica	Musca domestica	Musca	Muscidae	Diptera	Insecta	Arthropoda	Metazoa
JRES01000897.1		Providencia stuartii	Providencia stuartii	Providencia	Morganellaceae	Enterobacterales	Gammaproteobacteria	Proteobacteria	Bacteria
JRES01000898.1		Lucilia cuprina	Lucilia cuprina	Lucilia	Calliphoridae	Diptera	Insecta	Arthropoda	Metazoa
JRES01000899.1		Not annotated	Not annotated	Not annotated	Not annotated	Not annotated	Not annotated	Not annotated
JRES01000900.1		Musca domestica	Musca domestica	Musca	Muscidae	Diptera	Insecta	Arthropoda	Metazoa
JRES01000901.1		Not annotated	Not annotated	Not annotated	Not annotated	Not annotated	Not annotated	Not annotated
JRES01000902.1		Calliphora vicina	Calliphora vicina	Calliphora	Calliphoridae	Diptera	Insecta	Arthropoda	Metazoa
JRES01000903.1		Cochliomyia macellaria	Cochliomyia macellaria	Cochliomyia	Calliphoridae	Diptera	Insecta	Arthropoda	Metazoa
JRES01000904.1		Lucilia cuprina	Lucilia cuprina	Lucilia	Calliphoridae	Diptera	Insecta	Arthropoda	Metazoa
JRES01000905.1		Musca domestica	Musca domestica	Musca	Muscidae	Diptera	Insecta	Arthropoda	Metazoa
JRES01000906.1		Not annotated	Not annotated	Not annotated	Not annotated	Not annotated	Not annotated	Not annotated
JRES01000907.1		Musca domestica	Musca domestica	Musca	Muscidae	Diptera	Insecta	Arthropoda	Metazoa
JRES01000908.1		Stomoxys calcitrans	Stomoxys calcitrans	Stomoxys	Muscidae	Diptera	Insecta	Arthropoda	Metazoa
JRES01000909.1		Calliphora vicina	Calliphora vicina	Calliphora	Calliphoridae	Diptera	Insecta	Arthropoda	Metazoa
JRES01000910.1		Zeugodacus cucurbitae	Zeugodacus cucurbitae	Zeugodacus	Tephritidae	Diptera	Insecta	Arthropoda	Metazoa
JRES01000911.1		Stomoxys calcitrans	Stomoxys calcitrans	Stomoxys	Muscidae	Diptera	Insecta	Arthropoda	Metazoa
JRES01000912.1		Lucilia cuprina	Lucilia cuprina	Lucilia	Calliphoridae	Diptera	Insecta	Arthropoda	Metazoa
JRES01000913.1		Ceratitis capitata	Ceratitis capitata	Ceratitis	Tephritidae	Diptera	Insecta	Arthropoda	Metazoa
JRES01000914.1		Lucilia cuprina	Lucilia cuprina	Lucilia	Calliphoridae	Diptera	Insecta	Arthropoda	Metazoa
JRES01000915.1		Calliphora vicina	Calliphora vicina	Calliphora	Calliphoridae	Diptera	Insecta	Arthropoda	Metazoa
JRES01000916.1		Ceratitis capitata	Ceratitis capitata	Ceratitis	Tephritidae	Diptera	Insecta	Arthropoda	Metazoa
JRES01000917.1		Not annotated	Not annotated	Not annotated	Not annotated	Not annotated	Not annotated	Not annotated
JRES01000918.1		Lucilia cuprina	Lucilia cuprina	Lucilia	Calliphoridae	Diptera	Insecta	Arthropoda	Metazoa
JRES01000919.1		Lucilia cuprina	Lucilia cuprina	Lucilia	Calliphoridae	Diptera	Insecta	Arthropoda	Metazoa
JRES01000920.1		Cloning vector pB[Lchsp24-pdgf-b]	Cloning vector pBLchsp24-pdgf-b
JRES01000921.1		Lucilia cuprina	Lucilia cuprina	Lucilia	Calliphoridae	Diptera	Insecta	Arthropoda	Metazoa
JRES01000922.1		Lucilia cuprina	Lucilia cuprina	Lucilia	Calliphoridae	Diptera	Insecta	Arthropoda	Metazoa
JRES01000923.1		Not annotated	Not annotated	Not annotated	Not annotated	Not annotated	Not annotated	Not annotated
JRES01000924.1		Not annotated	Not annotated	Not annotated	Not annotated	Not annotated	Not annotated	Not annotated
JRES01000925.1		Stomoxys calcitrans	Stomoxys calcitrans	Stomoxys	Muscidae	Diptera	Insecta	Arthropoda	Metazoa
JRES01000926.1		Lucilia cuprina	Lucilia cuprina	Lucilia	Calliphoridae	Diptera	Insecta	Arthropoda	Metazoa
JRES01000927.1		Not annotated	Not annotated	Not annotated	Not annotated	Not annotated	Not annotated	Not annotated
JRES01000928.1		Lucilia sericata	Lucilia sericata	Lucilia	Calliphoridae	Diptera	Insecta	Arthropoda	Metazoa
JRES01000929.1		Lucilia cuprina	Lucilia cuprina	Lucilia	Calliphoridae	Diptera	Insecta	Arthropoda	Metazoa
JRES01000930.1		Stomoxys calcitrans	Stomoxys calcitrans	Stomoxys	Muscidae	Diptera	Insecta	Arthropoda	Metazoa
JRES01000931.1		Not annotated	Not annotated	Not annotated	Not annotated	Not annotated	Not annotated	Not annotated
JRES01000932.1		Lucilia cuprina	Lucilia cuprina	Lucilia	Calliphoridae	Diptera	Insecta	Arthropoda	Metazoa
JRES01000933.1		Stomoxys calcitrans	Stomoxys calcitrans	Stomoxys	Muscidae	Diptera	Insecta	Arthropoda	Metazoa
JRES01000934.1		Musca domestica	Musca domestica	Musca	Muscidae	Diptera	Insecta	Arthropoda	Metazoa
JRES01000935.1		Stomoxys calcitrans	Stomoxys calcitrans	Stomoxys	Muscidae	Diptera	Insecta	Arthropoda	Metazoa
JRES01000936.1		Musca domestica	Musca domestica	Musca	Muscidae	Diptera	Insecta	Arthropoda	Metazoa
JRES01000937.1		Rhagoletis zephyria	Rhagoletis zephyria	Rhagoletis	Tephritidae	Diptera	Insecta	Arthropoda	Metazoa
JRES01000938.1		Not annotated	Not annotated	Not annotated	Not annotated	Not annotated	Not annotated	Not annotated
JRES01000939.1		Drosophila grimshawi	Drosophila grimshawi	Drosophila	Drosophilidae	Diptera	Insecta	Arthropoda	Metazoa
JRES01000940.1		Lucilia cuprina	Lucilia cuprina	Lucilia	Calliphoridae	Diptera	Insecta	Arthropoda	Metazoa
JRES01000941.1		Calliphora vicina	Calliphora vicina	Calliphora	Calliphoridae	Diptera	Insecta	Arthropoda	Metazoa
JRES01000942.1		Lucilia cuprina	Lucilia cuprina	Lucilia	Calliphoridae	Diptera	Insecta	Arthropoda	Metazoa
JRES01000943.1		Musca domestica	Musca domestica	Musca	Muscidae	Diptera	Insecta	Arthropoda	Metazoa
JRES01000944.1		Stomoxys calcitrans	Stomoxys calcitrans	Stomoxys	Muscidae	Diptera	Insecta	Arthropoda	Metazoa
JRES01000945.1		Stomoxys calcitrans	Stomoxys calcitrans	Stomoxys	Muscidae	Diptera	Insecta	Arthropoda	Metazoa
JRES01000946.1		Lucilia cuprina	Lucilia cuprina	Lucilia	Calliphoridae	Diptera	Insecta	Arthropoda	Metazoa
JRES01000947.1		Cyprinus carpio	Cyprinus carpio	Cyprinus	Cyprinidae	Cypriniformes	Actinopteri	Chordata	Metazoa
JRES01000948.1		Musca domestica	Musca domestica	Musca	Muscidae	Diptera	Insecta	Arthropoda	Metazoa
JRES01000949.1		Providencia stuartii	Providencia stuartii	Providencia	Morganellaceae	Enterobacterales	Gammaproteobacteria	Proteobacteria	Bacteria
JRES01000950.1		Not annotated	Not annotated	Not annotated	Not annotated	Not annotated	Not annotated	Not annotated
JRES01000951.1		Musca domestica	Musca domestica	Musca	Muscidae	Diptera	Insecta	Arthropoda	Metazoa
JRES01000952.1		Musca domestica	Musca domestica	Musca	Muscidae	Diptera	Insecta	Arthropoda	Metazoa
JRES01000953.1		Stomoxys calcitrans	Stomoxys calcitrans	Stomoxys	Muscidae	Diptera	Insecta	Arthropoda	Metazoa
JRES01000954.1		Not annotated	Not annotated	Not annotated	Not annotated	Not annotated	Not annotated	Not annotated
JRES01000955.1		Stomoxys calcitrans	Stomoxys calcitrans	Stomoxys	Muscidae	Diptera	Insecta	Arthropoda	Metazoa
JRES01000956.1		Stomoxys calcitrans	Stomoxys calcitrans	Stomoxys	Muscidae	Diptera	Insecta	Arthropoda	Metazoa
JRES01000957.1		Not annotated	Not annotated	Not annotated	Not annotated	Not annotated	Not annotated	Not annotated
JRES01000958.1		Stomoxys calcitrans	Stomoxys calcitrans	Stomoxys	Muscidae	Diptera	Insecta	Arthropoda	Metazoa
JRES01000959.1		Lucilia cuprina	Lucilia cuprina	Lucilia	Calliphoridae	Diptera	Insecta	Arthropoda	Metazoa
JRES01000960.1		Stomoxys calcitrans	Stomoxys calcitrans	Stomoxys	Muscidae	Diptera	Insecta	Arthropoda	Metazoa
JRES01000961.1		Bactrocera latifrons	Bactrocera latifrons	Bactrocera	Tephritidae	Diptera	Insecta	Arthropoda	Metazoa
JRES01000962.1		Stomoxys calcitrans	Stomoxys calcitrans	Stomoxys	Muscidae	Diptera	Insecta	Arthropoda	Metazoa
JRES01000963.1		Not annotated	Not annotated	Not annotated	Not annotated	Not annotated	Not annotated	Not annotated
JRES01000964.1		Apis dorsata	Apis dorsata	Apis	Apidae	Hymenoptera	Insecta	Arthropoda	Metazoa
JRES01000965.1		Not annotated	Not annotated	Not annotated	Not annotated	Not annotated	Not annotated	Not annotated
JRES01000966.1		Musca domestica	Musca domestica	Musca	Muscidae	Diptera	Insecta	Arthropoda	Metazoa
JRES01000967.1		Citrobacter werkmanii	Citrobacter werkmanii	Citrobacter	Enterobacteriaceae	Enterobacterales	Gammaproteobacteria	Proteobacteria	Bacteria
JRES01000968.1		Stomoxys calcitrans	Stomoxys calcitrans	Stomoxys	Muscidae	Diptera	Insecta	Arthropoda	Metazoa
JRES01000969.1		Musca domestica	Musca domestica	Musca	Muscidae	Diptera	Insecta	Arthropoda	Metazoa
JRES01000970.1		Not annotated	Not annotated	Not annotated	Not annotated	Not annotated	Not annotated	Not annotated
JRES01000971.1		Solanum pennellii	Solanum pennellii	Solanum	Solanaceae	Solanales		Streptophyta	Viridiplantae
JRES01000972.1		Musca domestica	Musca domestica	Musca	Muscidae	Diptera	Insecta	Arthropoda	Metazoa
JRES01000973.1		Stomoxys calcitrans	Stomoxys calcitrans	Stomoxys	Muscidae	Diptera	Insecta	Arthropoda	Metazoa
JRES01000974.1		Cronobacter sakazakii	Cronobacter sakazakii	Cronobacter	Enterobacteriaceae	Enterobacterales	Gammaproteobacteria	Proteobacteria	Bacteria
JRES01000975.1		Musca domestica	Musca domestica	Musca	Muscidae	Diptera	Insecta	Arthropoda	Metazoa
JRES01000976.1		Not annotated	Not annotated	Not annotated	Not annotated	Not annotated	Not annotated	Not annotated
JRES01000977.1		Not annotated	Not annotated	Not annotated	Not annotated	Not annotated	Not annotated	Not annotated
JRES01000978.1		Lucilia cuprina	Lucilia cuprina	Lucilia	Calliphoridae	Diptera	Insecta	Arthropoda	Metazoa
JRES01000979.1		Stomoxys calcitrans	Stomoxys calcitrans	Stomoxys	Muscidae	Diptera	Insecta	Arthropoda	Metazoa
JRES01000980.1		Calliphora vicina	Calliphora vicina	Calliphora	Calliphoridae	Diptera	Insecta	Arthropoda	Metazoa
JRES01000981.1		Musca domestica	Musca domestica	Musca	Muscidae	Diptera	Insecta	Arthropoda	Metazoa
JRES01000982.1		Stomoxys calcitrans	Stomoxys calcitrans	Stomoxys	Muscidae	Diptera	Insecta	Arthropoda	Metazoa
JRES01000983.1		Not annotated	Not annotated	Not annotated	Not annotated	Not annotated	Not annotated	Not annotated
JRES01000984.1		Delia antiqua	Delia antiqua	Delia	Anthomyiidae	Diptera	Insecta	Arthropoda	Metazoa
JRES01000985.1		Aplysia californica	Aplysia californica	Aplysia	Aplysiidae		Gastropoda	Mollusca	Metazoa
JRES01000986.1		Musca domestica	Musca domestica	Musca	Muscidae	Diptera	Insecta	Arthropoda	Metazoa
JRES01000987.1		Drosophila willistoni	Drosophila willistoni	Drosophila	Drosophilidae	Diptera	Insecta	Arthropoda	Metazoa
JRES01000988.1		Stomoxys calcitrans	Stomoxys calcitrans	Stomoxys	Muscidae	Diptera	Insecta	Arthropoda	Metazoa
JRES01000989.1		Stomoxys calcitrans	Stomoxys calcitrans	Stomoxys	Muscidae	Diptera	Insecta	Arthropoda	Metazoa
JRES01000990.1		Musca domestica	Musca domestica	Musca	Muscidae	Diptera	Insecta	Arthropoda	Metazoa
JRES01000991.1		Lucilia cuprina	Lucilia cuprina	Lucilia	Calliphoridae	Diptera	Insecta	Arthropoda	Metazoa
JRES01000992.1		Lucilia cuprina	Lucilia cuprina	Lucilia	Calliphoridae	Diptera	Insecta	Arthropoda	Metazoa
JRES01000993.1		Not annotated	Not annotated	Not annotated	Not annotated	Not annotated	Not annotated	Not annotated
JRES01000994.1		Musca domestica	Musca domestica	Musca	Muscidae	Diptera	Insecta	Arthropoda	Metazoa
JRES01000995.1		Not annotated	Not annotated	Not annotated	Not annotated	Not annotated	Not annotated	Not annotated
JRES01000996.1		Musca domestica	Musca domestica	Musca	Muscidae	Diptera	Insecta	Arthropoda	Metazoa
JRES01000997.1		Musca domestica	Musca domestica	Musca	Muscidae	Diptera	Insecta	Arthropoda	Metazoa
JRES01000998.1		Lucilia cuprina	Lucilia cuprina	Lucilia	Calliphoridae	Diptera	Insecta	Arthropoda	Metazoa
JRES01000999.1		Calliphora vicina	Calliphora vicina	Calliphora	Calliphoridae	Diptera	Insecta	Arthropoda	Metazoa
JRES01001000.1		Calliphora vicina	Calliphora vicina	Calliphora	Calliphoridae	Diptera	Insecta	Arthropoda	Metazoa
JRES01001001.1		Stomoxys calcitrans	Stomoxys calcitrans	Stomoxys	Muscidae	Diptera	Insecta	Arthropoda	Metazoa
JRES01001002.1		Rhagoletis zephyria	Rhagoletis zephyria	Rhagoletis	Tephritidae	Diptera	Insecta	Arthropoda	Metazoa
JRES01001003.1		Stomoxys calcitrans	Stomoxys calcitrans	Stomoxys	Muscidae	Diptera	Insecta	Arthropoda	Metazoa
JRES01001004.1		Lucilia cuprina	Lucilia cuprina	Lucilia	Calliphoridae	Diptera	Insecta	Arthropoda	Metazoa
JRES01001005.1		Stomoxys calcitrans	Stomoxys calcitrans	Stomoxys	Muscidae	Diptera	Insecta	Arthropoda	Metazoa
JRES01001006.1		Not annotated	Not annotated	Not annotated	Not annotated	Not annotated	Not annotated	Not annotated
JRES01001007.1		Stomoxys calcitrans	Stomoxys calcitrans	Stomoxys	Muscidae	Diptera	Insecta	Arthropoda	Metazoa
JRES01001008.1		Rhagoletis zephyria	Rhagoletis zephyria	Rhagoletis	Tephritidae	Diptera	Insecta	Arthropoda	Metazoa
JRES01001009.1		Not annotated	Not annotated	Not annotated	Not annotated	Not annotated	Not annotated	Not annotated
JRES01001010.1		Stomoxys calcitrans	Stomoxys calcitrans	Stomoxys	Muscidae	Diptera	Insecta	Arthropoda	Metazoa
JRES01001011.1		Lucilia cuprina	Lucilia cuprina	Lucilia	Calliphoridae	Diptera	Insecta	Arthropoda	Metazoa
JRES01001012.1		Rhagoletis zephyria	Rhagoletis zephyria	Rhagoletis	Tephritidae	Diptera	Insecta	Arthropoda	Metazoa
JRES01001013.1		Calliphora vicina	Calliphora vicina	Calliphora	Calliphoridae	Diptera	Insecta	Arthropoda	Metazoa
JRES01001014.1		uncultured Candidatus Thalassoarchaea euryarchaeote	uncultured Candidatus Thalassoarchaea euryarchaeote				Candidatus Thalassoarchaea	Euryarchaeota	Archaea
JRES01001015.1		Lucilia cuprina	Lucilia cuprina	Lucilia	Calliphoridae	Diptera	Insecta	Arthropoda	Metazoa
JRES01001016.1		Arthroderma otae CBS 113480	Microsporum canis	Microsporum	Arthrodermataceae	Onygenales	Eurotiomycetes	Ascomycota	Fungi
JRES01001017.1		Not annotated	Not annotated	Not annotated	Not annotated	Not annotated	Not annotated	Not annotated
JRES01001018.1		Lucilia cuprina	Lucilia cuprina	Lucilia	Calliphoridae	Diptera	Insecta	Arthropoda	Metazoa
JRES01001019.1		Lucilia cuprina	Lucilia cuprina	Lucilia	Calliphoridae	Diptera	Insecta	Arthropoda	Metazoa
JRES01001020.1		Rhagoletis zephyria	Rhagoletis zephyria	Rhagoletis	Tephritidae	Diptera	Insecta	Arthropoda	Metazoa
JRES01001021.1		Lucilia cuprina	Lucilia cuprina	Lucilia	Calliphoridae	Diptera	Insecta	Arthropoda	Metazoa
JRES01001022.1		Lucilia cuprina	Lucilia cuprina	Lucilia	Calliphoridae	Diptera	Insecta	Arthropoda	Metazoa
JRES01001023.1		Stomoxys calcitrans	Stomoxys calcitrans	Stomoxys	Muscidae	Diptera	Insecta	Arthropoda	Metazoa
JRES01001024.1		Manis javanica	Manis javanica	Manis	Manidae	Pholidota	Mammalia	Chordata	Metazoa
JRES01001025.1		Calliphora vicina	Calliphora vicina	Calliphora	Calliphoridae	Diptera	Insecta	Arthropoda	Metazoa
JRES01001026.1		Not annotated	Not annotated	Not annotated	Not annotated	Not annotated	Not annotated	Not annotated
JRES01001027.1		Lucilia cuprina	Lucilia cuprina	Lucilia	Calliphoridae	Diptera	Insecta	Arthropoda	Metazoa
JRES01001028.1		Lucilia cuprina	Lucilia cuprina	Lucilia	Calliphoridae	Diptera	Insecta	Arthropoda	Metazoa
JRES01001029.1		Lucilia cuprina	Lucilia cuprina	Lucilia	Calliphoridae	Diptera	Insecta	Arthropoda	Metazoa
JRES01001030.1		Not annotated	Not annotated	Not annotated	Not annotated	Not annotated	Not annotated	Not annotated
JRES01001031.1		Musca domestica	Musca domestica	Musca	Muscidae	Diptera	Insecta	Arthropoda	Metazoa
JRES01001032.1		Stomoxys calcitrans	Stomoxys calcitrans	Stomoxys	Muscidae	Diptera	Insecta	Arthropoda	Metazoa
JRES01001033.1		Not annotated	Not annotated	Not annotated	Not annotated	Not annotated	Not annotated	Not annotated
JRES01001034.1		Lucilia cuprina	Lucilia cuprina	Lucilia	Calliphoridae	Diptera	Insecta	Arthropoda	Metazoa
JRES01001035.1		Musca domestica	Musca domestica	Musca	Muscidae	Diptera	Insecta	Arthropoda	Metazoa
JRES01001036.1		Lucilia cuprina	Lucilia cuprina	Lucilia	Calliphoridae	Diptera	Insecta	Arthropoda	Metazoa
JRES01001037.1		Megachile rotundata	Megachile rotundata	Megachile	Megachilidae	Hymenoptera	Insecta	Arthropoda	Metazoa
JRES01001038.1		Lucilia cuprina	Lucilia cuprina	Lucilia	Calliphoridae	Diptera	Insecta	Arthropoda	Metazoa
JRES01001039.1		Calliphora vicina	Calliphora vicina	Calliphora	Calliphoridae	Diptera	Insecta	Arthropoda	Metazoa
JRES01001040.1		Not annotated	Not annotated	Not annotated	Not annotated	Not annotated	Not annotated	Not annotated
JRES01001041.1		Not annotated	Not annotated	Not annotated	Not annotated	Not annotated	Not annotated	Not annotated
JRES01001042.1		Starmerella sp. 2-1361	Starmerella sp. 2-1361	Starmerella		Saccharomycetales	Saccharomycetes	Ascomycota	Fungi
JRES01001043.1		Musca domestica	Musca domestica	Musca	Muscidae	Diptera	Insecta	Arthropoda	Metazoa
JRES01001044.1		Calliphora vicina	Calliphora vicina	Calliphora	Calliphoridae	Diptera	Insecta	Arthropoda	Metazoa
JRES01001045.1		Not annotated	Not annotated	Not annotated	Not annotated	Not annotated	Not annotated	Not annotated
JRES01001046.1		Monodelphis domestica	Monodelphis domestica	Monodelphis	Didelphidae	Didelphimorphia	Mammalia	Chordata	Metazoa
JRES01001047.1		Not annotated	Not annotated	Not annotated	Not annotated	Not annotated	Not annotated	Not annotated
JRES01001048.1		Lucilia cuprina	Lucilia cuprina	Lucilia	Calliphoridae	Diptera	Insecta	Arthropoda	Metazoa
JRES01001049.1		Musca domestica	Musca domestica	Musca	Muscidae	Diptera	Insecta	Arthropoda	Metazoa
JRES01001050.1		Beta vulgaris subsp. vulgaris	Beta vulgaris	Beta	Chenopodiaceae	Caryophyllales		Streptophyta	Viridiplantae
JRES01001051.1		Not annotated	Not annotated	Not annotated	Not annotated	Not annotated	Not annotated	Not annotated
JRES01001052.1		Musca domestica	Musca domestica	Musca	Muscidae	Diptera	Insecta	Arthropoda	Metazoa
JRES01001053.1		Not annotated	Not annotated	Not annotated	Not annotated	Not annotated	Not annotated	Not annotated
JRES01001054.1		Drosophila kikkawai	Drosophila kikkawai	Drosophila	Drosophilidae	Diptera	Insecta	Arthropoda	Metazoa
JRES01001055.1		Lucilia cuprina	Lucilia cuprina	Lucilia	Calliphoridae	Diptera	Insecta	Arthropoda	Metazoa
JRES01001056.1		Stomoxys calcitrans	Stomoxys calcitrans	Stomoxys	Muscidae	Diptera	Insecta	Arthropoda	Metazoa
JRES01001057.1		Lucilia cuprina	Lucilia cuprina	Lucilia	Calliphoridae	Diptera	Insecta	Arthropoda	Metazoa
JRES01001058.1		Not annotated	Not annotated	Not annotated	Not annotated	Not annotated	Not annotated	Not annotated
JRES01001059.1		Lucilia cuprina	Lucilia cuprina	Lucilia	Calliphoridae	Diptera	Insecta	Arthropoda	Metazoa
JRES01001060.1		Musca domestica	Musca domestica	Musca	Muscidae	Diptera	Insecta	Arthropoda	Metazoa
JRES01001061.1		Musca domestica	Musca domestica	Musca	Muscidae	Diptera	Insecta	Arthropoda	Metazoa
JRES01001062.1		Drosophila grimshawi	Drosophila grimshawi	Drosophila	Drosophilidae	Diptera	Insecta	Arthropoda	Metazoa
JRES01001063.1		Not annotated	Not annotated	Not annotated	Not annotated	Not annotated	Not annotated	Not annotated
JRES01001064.1		Lucilia cuprina	Lucilia cuprina	Lucilia	Calliphoridae	Diptera	Insecta	Arthropoda	Metazoa
JRES01001065.1		Stomoxys calcitrans	Stomoxys calcitrans	Stomoxys	Muscidae	Diptera	Insecta	Arthropoda	Metazoa
JRES01001066.1		Lucilia cuprina	Lucilia cuprina	Lucilia	Calliphoridae	Diptera	Insecta	Arthropoda	Metazoa
JRES01001067.1		Not annotated	Not annotated	Not annotated	Not annotated	Not annotated	Not annotated	Not annotated
JRES01001068.1		Not annotated	Not annotated	Not annotated	Not annotated	Not annotated	Not annotated	Not annotated
JRES01001069.1		Corythalia cf. latipes JXZ-2013	Corythalia cf. latipes JXZ-2013	Corythalia	Salticidae	Araneae	Arachnida	Arthropoda	Metazoa
JRES01001070.1		Musca domestica	Musca domestica	Musca	Muscidae	Diptera	Insecta	Arthropoda	Metazoa
JRES01001071.1		Lucilia cuprina	Lucilia cuprina	Lucilia	Calliphoridae	Diptera	Insecta	Arthropoda	Metazoa
JRES01001072.1		Lucilia cuprina	Lucilia cuprina	Lucilia	Calliphoridae	Diptera	Insecta	Arthropoda	Metazoa
JRES01001073.1		Lucilia cuprina	Lucilia cuprina	Lucilia	Calliphoridae	Diptera	Insecta	Arthropoda	Metazoa
JRES01001074.1		Not annotated	Not annotated	Not annotated	Not annotated	Not annotated	Not annotated	Not annotated
JRES01001075.1		Stomoxys calcitrans	Stomoxys calcitrans	Stomoxys	Muscidae	Diptera	Insecta	Arthropoda	Metazoa
JRES01001076.1		Lucilia cuprina	Lucilia cuprina	Lucilia	Calliphoridae	Diptera	Insecta	Arthropoda	Metazoa
JRES01001077.1		Lucilia cuprina	Lucilia cuprina	Lucilia	Calliphoridae	Diptera	Insecta	Arthropoda	Metazoa
JRES01001078.1		Drosophila virilis	Drosophila virilis	Drosophila	Drosophilidae	Diptera	Insecta	Arthropoda	Metazoa
JRES01001079.1		Musca domestica	Musca domestica	Musca	Muscidae	Diptera	Insecta	Arthropoda	Metazoa
JRES01001080.1		Musca domestica	Musca domestica	Musca	Muscidae	Diptera	Insecta	Arthropoda	Metazoa
JRES01001081.1		Not annotated	Not annotated	Not annotated	Not annotated	Not annotated	Not annotated	Not annotated
JRES01001082.1		Culex quinquefasciatus	Culex quinquefasciatus	Culex	Culicidae	Diptera	Insecta	Arthropoda	Metazoa
JRES01001083.1		Musca domestica	Musca domestica	Musca	Muscidae	Diptera	Insecta	Arthropoda	Metazoa
JRES01001084.1		Musca domestica	Musca domestica	Musca	Muscidae	Diptera	Insecta	Arthropoda	Metazoa
JRES01001085.1		Solanum pennellii	Solanum pennellii	Solanum	Solanaceae	Solanales		Streptophyta	Viridiplantae
JRES01001086.1		Lucilia cuprina	Lucilia cuprina	Lucilia	Calliphoridae	Diptera	Insecta	Arthropoda	Metazoa
JRES01001087.1		Stomoxys calcitrans	Stomoxys calcitrans	Stomoxys	Muscidae	Diptera	Insecta	Arthropoda	Metazoa
JRES01001088.1		Lucilia cuprina	Lucilia cuprina	Lucilia	Calliphoridae	Diptera	Insecta	Arthropoda	Metazoa
JRES01001089.1		Ceratitis capitata	Ceratitis capitata	Ceratitis	Tephritidae	Diptera	Insecta	Arthropoda	Metazoa
JRES01001090.1		Musca domestica	Musca domestica	Musca	Muscidae	Diptera	Insecta	Arthropoda	Metazoa
JRES01001091.1		Lucilia cuprina	Lucilia cuprina	Lucilia	Calliphoridae	Diptera	Insecta	Arthropoda	Metazoa
JRES01001092.1		Not annotated	Not annotated	Not annotated	Not annotated	Not annotated	Not annotated	Not annotated
JRES01001093.1		Calliphora stygia	Calliphora stygia	Calliphora	Calliphoridae	Diptera	Insecta	Arthropoda	Metazoa
JRES01001094.1		Lucilia cuprina	Lucilia cuprina	Lucilia	Calliphoridae	Diptera	Insecta	Arthropoda	Metazoa
JRES01001095.1		Lucilia cuprina	Lucilia cuprina	Lucilia	Calliphoridae	Diptera	Insecta	Arthropoda	Metazoa
JRES01001096.1		Musca domestica	Musca domestica	Musca	Muscidae	Diptera	Insecta	Arthropoda	Metazoa
JRES01001097.1		Musca domestica	Musca domestica	Musca	Muscidae	Diptera	Insecta	Arthropoda	Metazoa
JRES01001098.1		Lucilia cuprina	Lucilia cuprina	Lucilia	Calliphoridae	Diptera	Insecta	Arthropoda	Metazoa
JRES01001099.1		Martelella mediterranea DSM 17316	Martelella mediterranea	Martelella	Aurantimonadaceae	Rhizobiales	Alphaproteobacteria	Proteobacteria	Bacteria
JRES01001100.1		Not annotated	Not annotated	Not annotated	Not annotated	Not annotated	Not annotated	Not annotated
JRES01001101.1		Musca domestica	Musca domestica	Musca	Muscidae	Diptera	Insecta	Arthropoda	Metazoa
JRES01001102.1		Not annotated	Not annotated	Not annotated	Not annotated	Not annotated	Not annotated	Not annotated
JRES01001103.1		Drosophila willistoni	Drosophila willistoni	Drosophila	Drosophilidae	Diptera	Insecta	Arthropoda	Metazoa
JRES01001104.1		Not annotated	Not annotated	Not annotated	Not annotated	Not annotated	Not annotated	Not annotated
JRES01001105.1		Not annotated	Not annotated	Not annotated	Not annotated	Not annotated	Not annotated	Not annotated
JRES01001106.1		Lucilia cuprina	Lucilia cuprina	Lucilia	Calliphoridae	Diptera	Insecta	Arthropoda	Metazoa
JRES01001107.1		Musca domestica	Musca domestica	Musca	Muscidae	Diptera	Insecta	Arthropoda	Metazoa
JRES01001108.1		Lucilia cuprina	Lucilia cuprina	Lucilia	Calliphoridae	Diptera	Insecta	Arthropoda	Metazoa
JRES01001109.1		Lucilia cuprina	Lucilia cuprina	Lucilia	Calliphoridae	Diptera	Insecta	Arthropoda	Metazoa
JRES01001110.1		Lucilia cuprina	Lucilia cuprina	Lucilia	Calliphoridae	Diptera	Insecta	Arthropoda	Metazoa
JRES01001111.1		Lucilia cuprina	Lucilia cuprina	Lucilia	Calliphoridae	Diptera	Insecta	Arthropoda	Metazoa
JRES01001112.1		Stomoxys calcitrans	Stomoxys calcitrans	Stomoxys	Muscidae	Diptera	Insecta	Arthropoda	Metazoa
JRES01001113.1		Bacillus phage Nf	Bacillus virus B103	Phi29virus	Podoviridae	Caudovirales			Viruses
JRES01001114.1		Calliphora vicina	Calliphora vicina	Calliphora	Calliphoridae	Diptera	Insecta	Arthropoda	Metazoa
JRES01001115.1		Lucilia cuprina	Lucilia cuprina	Lucilia	Calliphoridae	Diptera	Insecta	Arthropoda	Metazoa
JRES01001116.1		Not annotated	Not annotated	Not annotated	Not annotated	Not annotated	Not annotated	Not annotated
JRES01001117.1		Musca domestica	Musca domestica	Musca	Muscidae	Diptera	Insecta	Arthropoda	Metazoa
JRES01001118.1		Calliphora vicina	Calliphora vicina	Calliphora	Calliphoridae	Diptera	Insecta	Arthropoda	Metazoa
JRES01001119.1		Lucilia cuprina	Lucilia cuprina	Lucilia	Calliphoridae	Diptera	Insecta	Arthropoda	Metazoa
JRES01001120.1		Lucilia cuprina	Lucilia cuprina	Lucilia	Calliphoridae	Diptera	Insecta	Arthropoda	Metazoa
JRES01001121.1		Calliphora vicina	Calliphora vicina	Calliphora	Calliphoridae	Diptera	Insecta	Arthropoda	Metazoa
JRES01001122.1		Lucilia cuprina	Lucilia cuprina	Lucilia	Calliphoridae	Diptera	Insecta	Arthropoda	Metazoa
JRES01001123.1		Musca domestica	Musca domestica	Musca	Muscidae	Diptera	Insecta	Arthropoda	Metazoa
JRES01001124.1		Amborella trichopoda	Amborella trichopoda	Amborella	Amborellaceae	Amborellales		Streptophyta	Viridiplantae
JRES01001125.1		Stomoxys calcitrans	Stomoxys calcitrans	Stomoxys	Muscidae	Diptera	Insecta	Arthropoda	Metazoa
JRES01001126.1		Stomoxys calcitrans	Stomoxys calcitrans	Stomoxys	Muscidae	Diptera	Insecta	Arthropoda	Metazoa
JRES01001127.1		Not annotated	Not annotated	Not annotated	Not annotated	Not annotated	Not annotated	Not annotated
JRES01001128.1		Lucilia cuprina	Lucilia cuprina	Lucilia	Calliphoridae	Diptera	Insecta	Arthropoda	Metazoa
JRES01001129.1		Lucilia cuprina	Lucilia cuprina	Lucilia	Calliphoridae	Diptera	Insecta	Arthropoda	Metazoa
JRES01001130.1		Not annotated	Not annotated	Not annotated	Not annotated	Not annotated	Not annotated	Not annotated
JRES01001131.1		Not annotated	Not annotated	Not annotated	Not annotated	Not annotated	Not annotated	Not annotated
JRES01001132.1		Calliphora vicina	Calliphora vicina	Calliphora	Calliphoridae	Diptera	Insecta	Arthropoda	Metazoa
JRES01001133.1		Lucilia cuprina	Lucilia cuprina	Lucilia	Calliphoridae	Diptera	Insecta	Arthropoda	Metazoa
JRES01001134.1		Not annotated	Not annotated	Not annotated	Not annotated	Not annotated	Not annotated	Not annotated
JRES01001135.1		Stomoxys calcitrans	Stomoxys calcitrans	Stomoxys	Muscidae	Diptera	Insecta	Arthropoda	Metazoa
JRES01001136.1		Not annotated	Not annotated	Not annotated	Not annotated	Not annotated	Not annotated	Not annotated
JRES01001137.1		Not annotated	Not annotated	Not annotated	Not annotated	Not annotated	Not annotated	Not annotated
JRES01001138.1		Lucilia cuprina	Lucilia cuprina	Lucilia	Calliphoridae	Diptera	Insecta	Arthropoda	Metazoa
JRES01001139.1		Musca domestica	Musca domestica	Musca	Muscidae	Diptera	Insecta	Arthropoda	Metazoa
JRES01001140.1		Danio rerio	Danio rerio	Danio	Cyprinidae	Cypriniformes	Actinopteri	Chordata	Metazoa
JRES01001141.1		Bactrocera latifrons	Bactrocera latifrons	Bactrocera	Tephritidae	Diptera	Insecta	Arthropoda	Metazoa
JRES01001142.1		Not annotated	Not annotated	Not annotated	Not annotated	Not annotated	Not annotated	Not annotated
JRES01001143.1		Musca domestica	Musca domestica	Musca	Muscidae	Diptera	Insecta	Arthropoda	Metazoa
JRES01001144.1		Calliphora vicina	Calliphora vicina	Calliphora	Calliphoridae	Diptera	Insecta	Arthropoda	Metazoa
JRES01001145.1		Lucilia cuprina	Lucilia cuprina	Lucilia	Calliphoridae	Diptera	Insecta	Arthropoda	Metazoa
JRES01001146.1		Calliphora vicina	Calliphora vicina	Calliphora	Calliphoridae	Diptera	Insecta	Arthropoda	Metazoa
JRES01001147.1		Phycicoccus dokdonensis	Phycicoccus dokdonensis	Phycicoccus	Intrasporangiaceae	Micrococcales	Actinobacteria	Actinobacteria	Bacteria
JRES01001148.1		Stomoxys calcitrans	Stomoxys calcitrans	Stomoxys	Muscidae	Diptera	Insecta	Arthropoda	Metazoa
JRES01001149.1		Calliphora vicina	Calliphora vicina	Calliphora	Calliphoridae	Diptera	Insecta	Arthropoda	Metazoa
JRES01001150.1		Not annotated	Not annotated	Not annotated	Not annotated	Not annotated	Not annotated	Not annotated
JRES01001151.1		Zeugodacus cucurbitae	Zeugodacus cucurbitae	Zeugodacus	Tephritidae	Diptera	Insecta	Arthropoda	Metazoa
JRES01001152.1		Stomoxys calcitrans	Stomoxys calcitrans	Stomoxys	Muscidae	Diptera	Insecta	Arthropoda	Metazoa
JRES01001153.1		Sclerotinia sclerotiorum 1980 UF-70	Sclerotinia sclerotiorum	Sclerotinia	Sclerotiniaceae	Helotiales	Leotiomycetes	Ascomycota	Fungi
JRES01001154.1		Zygosaccharomyces parabailii	Zygosaccharomyces parabailii	Zygosaccharomyces	Saccharomycetaceae	Saccharomycetales	Saccharomycetes	Ascomycota	Fungi
JRES01001155.1		Stomoxys calcitrans	Stomoxys calcitrans	Stomoxys	Muscidae	Diptera	Insecta	Arthropoda	Metazoa
JRES01001156.1		Calliphora vicina	Calliphora vicina	Calliphora	Calliphoridae	Diptera	Insecta	Arthropoda	Metazoa
JRES01001157.1		Lucilia cuprina	Lucilia cuprina	Lucilia	Calliphoridae	Diptera	Insecta	Arthropoda	Metazoa
JRES01001158.1		Not annotated	Not annotated	Not annotated	Not annotated	Not annotated	Not annotated	Not annotated
JRES01001159.1		Not annotated	Not annotated	Not annotated	Not annotated	Not annotated	Not annotated	Not annotated
JRES01001160.1		Calliphora vicina	Calliphora vicina	Calliphora	Calliphoridae	Diptera	Insecta	Arthropoda	Metazoa
JRES01001161.1		Lucilia cuprina	Lucilia cuprina	Lucilia	Calliphoridae	Diptera	Insecta	Arthropoda	Metazoa
JRES01001162.1		Stomoxys calcitrans	Stomoxys calcitrans	Stomoxys	Muscidae	Diptera	Insecta	Arthropoda	Metazoa
JRES01001163.1		Musca domestica	Musca domestica	Musca	Muscidae	Diptera	Insecta	Arthropoda	Metazoa
JRES01001164.1		Not annotated	Not annotated	Not annotated	Not annotated	Not annotated	Not annotated	Not annotated
JRES01001165.1		Lucilia cuprina	Lucilia cuprina	Lucilia	Calliphoridae	Diptera	Insecta	Arthropoda	Metazoa
JRES01001166.1		Musca domestica	Musca domestica	Musca	Muscidae	Diptera	Insecta	Arthropoda	Metazoa
JRES01001167.1		Lucilia cuprina	Lucilia cuprina	Lucilia	Calliphoridae	Diptera	Insecta	Arthropoda	Metazoa
JRES01001168.1		Lucilia cuprina	Lucilia cuprina	Lucilia	Calliphoridae	Diptera	Insecta	Arthropoda	Metazoa
JRES01001169.1		Zeugodacus cucurbitae	Zeugodacus cucurbitae	Zeugodacus	Tephritidae	Diptera	Insecta	Arthropoda	Metazoa
JRES01001170.1		Lucilia cuprina	Lucilia cuprina	Lucilia	Calliphoridae	Diptera	Insecta	Arthropoda	Metazoa
JRES01001171.1		Stomoxys calcitrans	Stomoxys calcitrans	Stomoxys	Muscidae	Diptera	Insecta	Arthropoda	Metazoa
JRES01001172.1		Not annotated	Not annotated	Not annotated	Not annotated	Not annotated	Not annotated	Not annotated
JRES01001173.1		Ceratitis capitata	Ceratitis capitata	Ceratitis	Tephritidae	Diptera	Insecta	Arthropoda	Metazoa
JRES01001174.1		Candida albicans SC5314	Candida albicans	Candida	Debaryomycetaceae	Saccharomycetales	Saccharomycetes	Ascomycota	Fungi
JRES01001175.1		Bactrocera latifrons	Bactrocera latifrons	Bactrocera	Tephritidae	Diptera	Insecta	Arthropoda	Metazoa
JRES01001176.1		Calliphora vicina	Calliphora vicina	Calliphora	Calliphoridae	Diptera	Insecta	Arthropoda	Metazoa
JRES01001177.1		Lucilia cuprina	Lucilia cuprina	Lucilia	Calliphoridae	Diptera	Insecta	Arthropoda	Metazoa
JRES01001178.1		Lucilia cuprina	Lucilia cuprina	Lucilia	Calliphoridae	Diptera	Insecta	Arthropoda	Metazoa
JRES01001179.1		Lucilia cuprina	Lucilia cuprina	Lucilia	Calliphoridae	Diptera	Insecta	Arthropoda	Metazoa
JRES01001180.1		Musca domestica	Musca domestica	Musca	Muscidae	Diptera	Insecta	Arthropoda	Metazoa
JRES01001181.1		Not annotated	Not annotated	Not annotated	Not annotated	Not annotated	Not annotated	Not annotated
JRES01001182.1		Not annotated	Not annotated	Not annotated	Not annotated	Not annotated	Not annotated	Not annotated
JRES01001183.1		Zeugodacus cucurbitae	Zeugodacus cucurbitae	Zeugodacus	Tephritidae	Diptera	Insecta	Arthropoda	Metazoa
JRES01001184.1		Lucilia cuprina	Lucilia cuprina	Lucilia	Calliphoridae	Diptera	Insecta	Arthropoda	Metazoa
JRES01001185.1		Lucilia cuprina	Lucilia cuprina	Lucilia	Calliphoridae	Diptera	Insecta	Arthropoda	Metazoa
JRES01001186.1		Calliphora vicina	Calliphora vicina	Calliphora	Calliphoridae	Diptera	Insecta	Arthropoda	Metazoa
JRES01001187.1		Ceratitis capitata	Ceratitis capitata	Ceratitis	Tephritidae	Diptera	Insecta	Arthropoda	Metazoa
JRES01001188.1		Trichobilharzia regenti	Trichobilharzia regenti	Trichobilharzia	Schistosomatidae	Strigeidida	Trematoda	Platyhelminthes	Metazoa
JRES01001189.1		Stomoxys calcitrans	Stomoxys calcitrans	Stomoxys	Muscidae	Diptera	Insecta	Arthropoda	Metazoa
JRES01001190.1		Lucilia cuprina	Lucilia cuprina	Lucilia	Calliphoridae	Diptera	Insecta	Arthropoda	Metazoa
JRES01001191.1		Candida glabrata CBS 138	Candida glabrata	Nakaseomyces	Saccharomycetaceae	Saccharomycetales	Saccharomycetes	Ascomycota	Fungi
JRES01001192.1		Zeugodacus cucurbitae	Zeugodacus cucurbitae	Zeugodacus	Tephritidae	Diptera	Insecta	Arthropoda	Metazoa
JRES01001193.1		Not annotated	Not annotated	Not annotated	Not annotated	Not annotated	Not annotated	Not annotated
JRES01001194.1		Stomoxys calcitrans	Stomoxys calcitrans	Stomoxys	Muscidae	Diptera	Insecta	Arthropoda	Metazoa
JRES01001195.1		Calliphora vicina	Calliphora vicina	Calliphora	Calliphoridae	Diptera	Insecta	Arthropoda	Metazoa
JRES01001196.1		Lucilia cuprina	Lucilia cuprina	Lucilia	Calliphoridae	Diptera	Insecta	Arthropoda	Metazoa
JRES01001197.1		Lucilia cuprina	Lucilia cuprina	Lucilia	Calliphoridae	Diptera	Insecta	Arthropoda	Metazoa
JRES01001198.1		Microbacterium aurum	Microbacterium aurum	Microbacterium	Microbacteriaceae	Micrococcales	Actinobacteria	Actinobacteria	Bacteria
JRES01001199.1		Lucilia cuprina	Lucilia cuprina	Lucilia	Calliphoridae	Diptera	Insecta	Arthropoda	Metazoa
JRES01001200.1		Stomoxys calcitrans	Stomoxys calcitrans	Stomoxys	Muscidae	Diptera	Insecta	Arthropoda	Metazoa
JRES01001201.1		Lucilia cuprina	Lucilia cuprina	Lucilia	Calliphoridae	Diptera	Insecta	Arthropoda	Metazoa
JRES01001202.1		Stomoxys calcitrans	Stomoxys calcitrans	Stomoxys	Muscidae	Diptera	Insecta	Arthropoda	Metazoa
JRES01001203.1		Musca domestica	Musca domestica	Musca	Muscidae	Diptera	Insecta	Arthropoda	Metazoa
JRES01001204.1		Not annotated	Not annotated	Not annotated	Not annotated	Not annotated	Not annotated	Not annotated
JRES01001205.1		Gymnosoma fuliginosum	Gymnosoma fuliginosum	Gymnosoma	Tachinidae	Diptera	Insecta	Arthropoda	Metazoa
JRES01001206.1		Lucilia cuprina	Lucilia cuprina	Lucilia	Calliphoridae	Diptera	Insecta	Arthropoda	Metazoa
JRES01001207.1		Lucilia cuprina	Lucilia cuprina	Lucilia	Calliphoridae	Diptera	Insecta	Arthropoda	Metazoa
JRES01001208.1		Bactrocera dorsalis	Bactrocera dorsalis	Bactrocera	Tephritidae	Diptera	Insecta	Arthropoda	Metazoa
JRES01001209.1		Calliphora vicina	Calliphora vicina	Calliphora	Calliphoridae	Diptera	Insecta	Arthropoda	Metazoa
JRES01001210.1		Stomoxys calcitrans	Stomoxys calcitrans	Stomoxys	Muscidae	Diptera	Insecta	Arthropoda	Metazoa
JRES01001211.1		Calliphora vicina	Calliphora vicina	Calliphora	Calliphoridae	Diptera	Insecta	Arthropoda	Metazoa
JRES01001212.1		Not annotated	Not annotated	Not annotated	Not annotated	Not annotated	Not annotated	Not annotated
JRES01001213.1		Lucilia sericata	Lucilia sericata	Lucilia	Calliphoridae	Diptera	Insecta	Arthropoda	Metazoa
JRES01001214.1		Lucilia cuprina	Lucilia cuprina	Lucilia	Calliphoridae	Diptera	Insecta	Arthropoda	Metazoa
JRES01001215.1		Stomoxys calcitrans	Stomoxys calcitrans	Stomoxys	Muscidae	Diptera	Insecta	Arthropoda	Metazoa
JRES01001216.1		Stomoxys calcitrans	Stomoxys calcitrans	Stomoxys	Muscidae	Diptera	Insecta	Arthropoda	Metazoa
JRES01001217.1		Aureobasidium namibiae CBS 147.97	Aureobasidium namibiae	Aureobasidium	Aureobasidiaceae	Dothideales	Dothideomycetes	Ascomycota	Fungi
JRES01001218.1		Not annotated	Not annotated	Not annotated	Not annotated	Not annotated	Not annotated	Not annotated
JRES01001219.1		Lucilia cuprina	Lucilia cuprina	Lucilia	Calliphoridae	Diptera	Insecta	Arthropoda	Metazoa
JRES01001220.1		Musca domestica	Musca domestica	Musca	Muscidae	Diptera	Insecta	Arthropoda	Metazoa
JRES01001221.1		Calliphora vicina	Calliphora vicina	Calliphora	Calliphoridae	Diptera	Insecta	Arthropoda	Metazoa
JRES01001222.1		Not annotated	Not annotated	Not annotated	Not annotated	Not annotated	Not annotated	Not annotated
JRES01001223.1		Calliphora vicina	Calliphora vicina	Calliphora	Calliphoridae	Diptera	Insecta	Arthropoda	Metazoa
JRES01001224.1		Musca domestica	Musca domestica	Musca	Muscidae	Diptera	Insecta	Arthropoda	Metazoa
JRES01001225.1		Lucilia cuprina	Lucilia cuprina	Lucilia	Calliphoridae	Diptera	Insecta	Arthropoda	Metazoa
JRES01001226.1		Musca domestica	Musca domestica	Musca	Muscidae	Diptera	Insecta	Arthropoda	Metazoa
JRES01001227.1		Lucilia cuprina	Lucilia cuprina	Lucilia	Calliphoridae	Diptera	Insecta	Arthropoda	Metazoa
JRES01001228.1		Not annotated	Not annotated	Not annotated	Not annotated	Not annotated	Not annotated	Not annotated
JRES01001229.1		Lucilia cuprina	Lucilia cuprina	Lucilia	Calliphoridae	Diptera	Insecta	Arthropoda	Metazoa
JRES01001230.1		Calliphora vicina	Calliphora vicina	Calliphora	Calliphoridae	Diptera	Insecta	Arthropoda	Metazoa
JRES01001231.1		Drosophila grimshawi	Drosophila grimshawi	Drosophila	Drosophilidae	Diptera	Insecta	Arthropoda	Metazoa
JRES01001232.1		Not annotated	Not annotated	Not annotated	Not annotated	Not annotated	Not annotated	Not annotated
JRES01001233.1		Not annotated	Not annotated	Not annotated	Not annotated	Not annotated	Not annotated	Not annotated
JRES01001234.1		Calliphora vicina	Calliphora vicina	Calliphora	Calliphoridae	Diptera	Insecta	Arthropoda	Metazoa
JRES01001235.1		Not annotated	Not annotated	Not annotated	Not annotated	Not annotated	Not annotated	Not annotated
JRES01001236.1		Musca domestica	Musca domestica	Musca	Muscidae	Diptera	Insecta	Arthropoda	Metazoa
JRES01001237.1		Lucilia sericata	Lucilia sericata	Lucilia	Calliphoridae	Diptera	Insecta	Arthropoda	Metazoa
JRES01001238.1		Stomoxys calcitrans	Stomoxys calcitrans	Stomoxys	Muscidae	Diptera	Insecta	Arthropoda	Metazoa
JRES01001239.1		Drosophila serrata	Drosophila serrata	Drosophila	Drosophilidae	Diptera	Insecta	Arthropoda	Metazoa
JRES01001240.1		Not annotated	Not annotated	Not annotated	Not annotated	Not annotated	Not annotated	Not annotated
JRES01001241.1		Lucilia cuprina	Lucilia cuprina	Lucilia	Calliphoridae	Diptera	Insecta	Arthropoda	Metazoa
JRES01001242.1		Not annotated	Not annotated	Not annotated	Not annotated	Not annotated	Not annotated	Not annotated
JRES01001243.1		Stomoxys calcitrans	Stomoxys calcitrans	Stomoxys	Muscidae	Diptera	Insecta	Arthropoda	Metazoa
JRES01001244.1		Lucilia cuprina	Lucilia cuprina	Lucilia	Calliphoridae	Diptera	Insecta	Arthropoda	Metazoa
JRES01001245.1		Lucilia cuprina	Lucilia cuprina	Lucilia	Calliphoridae	Diptera	Insecta	Arthropoda	Metazoa
JRES01001246.1		Drosophila simulans	Drosophila simulans	Drosophila	Drosophilidae	Diptera	Insecta	Arthropoda	Metazoa
JRES01001247.1		Calliphora vicina	Calliphora vicina	Calliphora	Calliphoridae	Diptera	Insecta	Arthropoda	Metazoa
JRES01001248.1		Calliphora vicina	Calliphora vicina	Calliphora	Calliphoridae	Diptera	Insecta	Arthropoda	Metazoa
JRES01001249.1		Amyelois transitella	Amyelois transitella	Amyelois	Pyralidae	Lepidoptera	Insecta	Arthropoda	Metazoa
JRES01001250.1		Musca domestica	Musca domestica	Musca	Muscidae	Diptera	Insecta	Arthropoda	Metazoa
JRES01001251.1		Streptomyces sp. Sge12	Streptomyces sp. Sge12	Streptomyces	Streptomycetaceae	Streptomycetales	Actinobacteria	Actinobacteria	Bacteria
JRES01001252.1		Lucilia cuprina	Lucilia cuprina	Lucilia	Calliphoridae	Diptera	Insecta	Arthropoda	Metazoa
JRES01001253.1		Not annotated	Not annotated	Not annotated	Not annotated	Not annotated	Not annotated	Not annotated
JRES01001254.1		Musca domestica	Musca domestica	Musca	Muscidae	Diptera	Insecta	Arthropoda	Metazoa
JRES01001255.1		Stomoxys calcitrans	Stomoxys calcitrans	Stomoxys	Muscidae	Diptera	Insecta	Arthropoda	Metazoa
JRES01001256.1		Lucilia cuprina	Lucilia cuprina	Lucilia	Calliphoridae	Diptera	Insecta	Arthropoda	Metazoa
JRES01001257.1		Lucilia cuprina	Lucilia cuprina	Lucilia	Calliphoridae	Diptera	Insecta	Arthropoda	Metazoa
JRES01001258.1		Calliphora vicina	Calliphora vicina	Calliphora	Calliphoridae	Diptera	Insecta	Arthropoda	Metazoa
JRES01001259.1		Calliphora vicina	Calliphora vicina	Calliphora	Calliphoridae	Diptera	Insecta	Arthropoda	Metazoa
JRES01001260.1		Calliphora vicina	Calliphora vicina	Calliphora	Calliphoridae	Diptera	Insecta	Arthropoda	Metazoa
JRES01001261.1		Lucilia cuprina	Lucilia cuprina	Lucilia	Calliphoridae	Diptera	Insecta	Arthropoda	Metazoa
JRES01001262.1		Lucilia cuprina	Lucilia cuprina	Lucilia	Calliphoridae	Diptera	Insecta	Arthropoda	Metazoa
JRES01001263.1		Musca domestica	Musca domestica	Musca	Muscidae	Diptera	Insecta	Arthropoda	Metazoa
JRES01001264.1		Musca domestica	Musca domestica	Musca	Muscidae	Diptera	Insecta	Arthropoda	Metazoa
JRES01001265.1		Not annotated	Not annotated	Not annotated	Not annotated	Not annotated	Not annotated	Not annotated
JRES01001266.1		Culex quinquefasciatus	Culex quinquefasciatus	Culex	Culicidae	Diptera	Insecta	Arthropoda	Metazoa
JRES01001267.1		Lucilia cuprina	Lucilia cuprina	Lucilia	Calliphoridae	Diptera	Insecta	Arthropoda	Metazoa
JRES01001268.1		Lucilia cuprina	Lucilia cuprina	Lucilia	Calliphoridae	Diptera	Insecta	Arthropoda	Metazoa
JRES01001269.1		Not annotated	Not annotated	Not annotated	Not annotated	Not annotated	Not annotated	Not annotated
JRES01001270.1		Lucilia cuprina	Lucilia cuprina	Lucilia	Calliphoridae	Diptera	Insecta	Arthropoda	Metazoa
JRES01001271.1		Candida tanzawaensis NRRL Y-17324	Candida tanzawaensis		Debaryomycetaceae	Saccharomycetales	Saccharomycetes	Ascomycota	Fungi
JRES01001272.1		Drosophila mojavensis	Drosophila mojavensis	Drosophila	Drosophilidae	Diptera	Insecta	Arthropoda	Metazoa
JRES01001273.1		Calliphora vicina	Calliphora vicina	Calliphora	Calliphoridae	Diptera	Insecta	Arthropoda	Metazoa
JRES01001274.1		Lucilia cuprina	Lucilia cuprina	Lucilia	Calliphoridae	Diptera	Insecta	Arthropoda	Metazoa
JRES01001275.1		Danio rerio	Danio rerio	Danio	Cyprinidae	Cypriniformes	Actinopteri	Chordata	Metazoa
JRES01001276.1		Not annotated	Not annotated	Not annotated	Not annotated	Not annotated	Not annotated	Not annotated
JRES01001277.1		Musca domestica	Musca domestica	Musca	Muscidae	Diptera	Insecta	Arthropoda	Metazoa
JRES01001278.1		Rhagoletis zephyria	Rhagoletis zephyria	Rhagoletis	Tephritidae	Diptera	Insecta	Arthropoda	Metazoa
JRES01001279.1		Lucilia cuprina	Lucilia cuprina	Lucilia	Calliphoridae	Diptera	Insecta	Arthropoda	Metazoa
JRES01001280.1		Stomoxys calcitrans	Stomoxys calcitrans	Stomoxys	Muscidae	Diptera	Insecta	Arthropoda	Metazoa
JRES01001281.1		Dufourea novaeangliae	Dufourea novaeangliae	Dufourea	Halictidae	Hymenoptera	Insecta	Arthropoda	Metazoa
JRES01001282.1		Calliphora vicina	Calliphora vicina	Calliphora	Calliphoridae	Diptera	Insecta	Arthropoda	Metazoa
JRES01001283.1		Neolamprologus brichardi	Neolamprologus brichardi	Neolamprologus	Cichlidae	Cichliformes	Actinopteri	Chordata	Metazoa
JRES01001284.1		Musca domestica	Musca domestica	Musca	Muscidae	Diptera	Insecta	Arthropoda	Metazoa
JRES01001285.1		Tursiops truncatus	Tursiops truncatus	Tursiops	Delphinidae	Cetacea	Mammalia	Chordata	Metazoa
JRES01001286.1		Lucilia cuprina	Lucilia cuprina	Lucilia	Calliphoridae	Diptera	Insecta	Arthropoda	Metazoa
JRES01001287.1		Musca domestica	Musca domestica	Musca	Muscidae	Diptera	Insecta	Arthropoda	Metazoa
JRES01001288.1		Calliphora vicina	Calliphora vicina	Calliphora	Calliphoridae	Diptera	Insecta	Arthropoda	Metazoa
JRES01001289.1		Stomoxys calcitrans	Stomoxys calcitrans	Stomoxys	Muscidae	Diptera	Insecta	Arthropoda	Metazoa
JRES01001290.1		Lucilia cuprina	Lucilia cuprina	Lucilia	Calliphoridae	Diptera	Insecta	Arthropoda	Metazoa
JRES01001291.1		Musca domestica	Musca domestica	Musca	Muscidae	Diptera	Insecta	Arthropoda	Metazoa
JRES01001292.1		Not annotated	Not annotated	Not annotated	Not annotated	Not annotated	Not annotated	Not annotated
JRES01001293.1		Curtobacterium pusillum	Curtobacterium pusillum	Curtobacterium	Microbacteriaceae	Micrococcales	Actinobacteria	Actinobacteria	Bacteria
JRES01001294.1		Musca domestica	Musca domestica	Musca	Muscidae	Diptera	Insecta	Arthropoda	Metazoa
JRES01001295.1		Stomoxys calcitrans	Stomoxys calcitrans	Stomoxys	Muscidae	Diptera	Insecta	Arthropoda	Metazoa
JRES01001296.1		Lucilia cuprina	Lucilia cuprina	Lucilia	Calliphoridae	Diptera	Insecta	Arthropoda	Metazoa
JRES01001297.1		Lucilia cuprina	Lucilia cuprina	Lucilia	Calliphoridae	Diptera	Insecta	Arthropoda	Metazoa
JRES01001298.1		Not annotated	Not annotated	Not annotated	Not annotated	Not annotated	Not annotated	Not annotated
JRES01001299.1		Eremothecium gossypii ATCC 10895	Eremothecium gossypii	Eremothecium	Saccharomycetaceae	Saccharomycetales	Saccharomycetes	Ascomycota	Fungi
JRES01001300.1		Musca domestica	Musca domestica	Musca	Muscidae	Diptera	Insecta	Arthropoda	Metazoa
JRES01001301.1		Musca domestica	Musca domestica	Musca	Muscidae	Diptera	Insecta	Arthropoda	Metazoa
JRES01001302.1		Lucilia cuprina	Lucilia cuprina	Lucilia	Calliphoridae	Diptera	Insecta	Arthropoda	Metazoa
JRES01001303.1		Musca domestica	Musca domestica	Musca	Muscidae	Diptera	Insecta	Arthropoda	Metazoa
JRES01001304.1		Calliphora vicina	Calliphora vicina	Calliphora	Calliphoridae	Diptera	Insecta	Arthropoda	Metazoa
JRES01001305.1		Musca domestica	Musca domestica	Musca	Muscidae	Diptera	Insecta	Arthropoda	Metazoa
JRES01001306.1		Not annotated	Not annotated	Not annotated	Not annotated	Not annotated	Not annotated	Not annotated
JRES01001307.1		Lucilia cuprina	Lucilia cuprina	Lucilia	Calliphoridae	Diptera	Insecta	Arthropoda	Metazoa
JRES01001308.1		Not annotated	Not annotated	Not annotated	Not annotated	Not annotated	Not annotated	Not annotated
JRES01001309.1		Lucilia cuprina	Lucilia cuprina	Lucilia	Calliphoridae	Diptera	Insecta	Arthropoda	Metazoa
JRES01001310.1		Stomoxys calcitrans	Stomoxys calcitrans	Stomoxys	Muscidae	Diptera	Insecta	Arthropoda	Metazoa
JRES01001311.1		Calliphora vicina	Calliphora vicina	Calliphora	Calliphoridae	Diptera	Insecta	Arthropoda	Metazoa
JRES01001312.1		Zeugodacus cucurbitae	Zeugodacus cucurbitae	Zeugodacus	Tephritidae	Diptera	Insecta	Arthropoda	Metazoa
JRES01001313.1		Athalia rosae	Athalia rosae	Athalia	Tenthredinidae	Hymenoptera	Insecta	Arthropoda	Metazoa
JRES01001314.1		Lucilia cuprina	Lucilia cuprina	Lucilia	Calliphoridae	Diptera	Insecta	Arthropoda	Metazoa
JRES01001315.1		Anoplophora glabripennis	Anoplophora glabripennis	Anoplophora	Cerambycidae	Coleoptera	Insecta	Arthropoda	Metazoa
JRES01001316.1		Drosophila persimilis	Drosophila persimilis	Drosophila	Drosophilidae	Diptera	Insecta	Arthropoda	Metazoa
JRES01001317.1		Drosophila grimshawi	Drosophila grimshawi	Drosophila	Drosophilidae	Diptera	Insecta	Arthropoda	Metazoa
JRES01001318.1		Not annotated	Not annotated	Not annotated	Not annotated	Not annotated	Not annotated	Not annotated
JRES01001319.1		Lucilia cuprina	Lucilia cuprina	Lucilia	Calliphoridae	Diptera	Insecta	Arthropoda	Metazoa
JRES01001320.1		Calliphora vicina	Calliphora vicina	Calliphora	Calliphoridae	Diptera	Insecta	Arthropoda	Metazoa
JRES01001321.1		Not annotated	Not annotated	Not annotated	Not annotated	Not annotated	Not annotated	Not annotated
JRES01001322.1		Lucilia cuprina	Lucilia cuprina	Lucilia	Calliphoridae	Diptera	Insecta	Arthropoda	Metazoa
JRES01001323.1		Lucilia cuprina	Lucilia cuprina	Lucilia	Calliphoridae	Diptera	Insecta	Arthropoda	Metazoa
JRES01001324.1		Lucilia cuprina	Lucilia cuprina	Lucilia	Calliphoridae	Diptera	Insecta	Arthropoda	Metazoa
JRES01001325.1		Bactrocera oleae	Bactrocera oleae	Bactrocera	Tephritidae	Diptera	Insecta	Arthropoda	Metazoa
JRES01001326.1		Saccharomyces paradoxus	Saccharomyces paradoxus	Saccharomyces	Saccharomycetaceae	Saccharomycetales	Saccharomycetes	Ascomycota	Fungi
JRES01001327.1		Lucilia cuprina	Lucilia cuprina	Lucilia	Calliphoridae	Diptera	Insecta	Arthropoda	Metazoa
JRES01001328.1		Stomoxys calcitrans	Stomoxys calcitrans	Stomoxys	Muscidae	Diptera	Insecta	Arthropoda	Metazoa
JRES01001329.1		Not annotated	Not annotated	Not annotated	Not annotated	Not annotated	Not annotated	Not annotated
JRES01001330.1		Lucilia cuprina	Lucilia cuprina	Lucilia	Calliphoridae	Diptera	Insecta	Arthropoda	Metazoa
JRES01001331.1		Musca domestica	Musca domestica	Musca	Muscidae	Diptera	Insecta	Arthropoda	Metazoa
JRES01001332.1		Musca domestica	Musca domestica	Musca	Muscidae	Diptera	Insecta	Arthropoda	Metazoa
JRES01001333.1		Not annotated	Not annotated	Not annotated	Not annotated	Not annotated	Not annotated	Not annotated
JRES01001334.1		Musca domestica	Musca domestica	Musca	Muscidae	Diptera	Insecta	Arthropoda	Metazoa
JRES01001335.1		Musca domestica	Musca domestica	Musca	Muscidae	Diptera	Insecta	Arthropoda	Metazoa
JRES01001336.1		Not annotated	Not annotated	Not annotated	Not annotated	Not annotated	Not annotated	Not annotated
JRES01001337.1		Not annotated	Not annotated	Not annotated	Not annotated	Not annotated	Not annotated	Not annotated
JRES01001338.1		Not annotated	Not annotated	Not annotated	Not annotated	Not annotated	Not annotated	Not annotated
JRES01001339.1		Lucilia cuprina	Lucilia cuprina	Lucilia	Calliphoridae	Diptera	Insecta	Arthropoda	Metazoa
JRES01001340.1		Musca domestica	Musca domestica	Musca	Muscidae	Diptera	Insecta	Arthropoda	Metazoa
JRES01001341.1		Not annotated	Not annotated	Not annotated	Not annotated	Not annotated	Not annotated	Not annotated
JRES01001342.1		Stomoxys calcitrans	Stomoxys calcitrans	Stomoxys	Muscidae	Diptera	Insecta	Arthropoda	Metazoa
JRES01001343.1		Musca domestica	Musca domestica	Musca	Muscidae	Diptera	Insecta	Arthropoda	Metazoa
JRES01001344.1		Not annotated	Not annotated	Not annotated	Not annotated	Not annotated	Not annotated	Not annotated
JRES01001345.1		Musca domestica	Musca domestica	Musca	Muscidae	Diptera	Insecta	Arthropoda	Metazoa
JRES01001346.1		Bactrocera oleae	Bactrocera oleae	Bactrocera	Tephritidae	Diptera	Insecta	Arthropoda	Metazoa
JRES01001347.1		Lucilia cuprina	Lucilia cuprina	Lucilia	Calliphoridae	Diptera	Insecta	Arthropoda	Metazoa
JRES01001348.1		Lucilia cuprina	Lucilia cuprina	Lucilia	Calliphoridae	Diptera	Insecta	Arthropoda	Metazoa
JRES01001349.1		Ceratitis capitata	Ceratitis capitata	Ceratitis	Tephritidae	Diptera	Insecta	Arthropoda	Metazoa
JRES01001350.1		Cloning vector pB-Lchsp83-ZsGreen-IRES-tTAo	Cloning vector pB-Lchsp83-ZsGreen-IRES-tTAo
JRES01001351.1		Musca domestica	Musca domestica	Musca	Muscidae	Diptera	Insecta	Arthropoda	Metazoa
JRES01001352.1		Calliphora vicina	Calliphora vicina	Calliphora	Calliphoridae	Diptera	Insecta	Arthropoda	Metazoa
JRES01001353.1		Lucilia cuprina	Lucilia cuprina	Lucilia	Calliphoridae	Diptera	Insecta	Arthropoda	Metazoa
JRES01001354.1		Lucilia cuprina	Lucilia cuprina	Lucilia	Calliphoridae	Diptera	Insecta	Arthropoda	Metazoa
JRES01001355.1		Not annotated	Not annotated	Not annotated	Not annotated	Not annotated	Not annotated	Not annotated
JRES01001356.1		Lucilia cuprina	Lucilia cuprina	Lucilia	Calliphoridae	Diptera	Insecta	Arthropoda	Metazoa
JRES01001357.1		Lucilia cuprina	Lucilia cuprina	Lucilia	Calliphoridae	Diptera	Insecta	Arthropoda	Metazoa
JRES01001358.1		Not annotated	Not annotated	Not annotated	Not annotated	Not annotated	Not annotated	Not annotated
JRES01001359.1		Lucilia sericata	Lucilia sericata	Lucilia	Calliphoridae	Diptera	Insecta	Arthropoda	Metazoa
JRES01001360.1		Drosophila busckii	Drosophila busckii	Drosophila	Drosophilidae	Diptera	Insecta	Arthropoda	Metazoa
JRES01001361.1		Calliphora vicina	Calliphora vicina	Calliphora	Calliphoridae	Diptera	Insecta	Arthropoda	Metazoa
JRES01001362.1		Lucilia cuprina	Lucilia cuprina	Lucilia	Calliphoridae	Diptera	Insecta	Arthropoda	Metazoa
JRES01001363.1		Musca domestica	Musca domestica	Musca	Muscidae	Diptera	Insecta	Arthropoda	Metazoa
JRES01001364.1		Not annotated	Not annotated	Not annotated	Not annotated	Not annotated	Not annotated	Not annotated
JRES01001365.1		Lucilia cuprina	Lucilia cuprina	Lucilia	Calliphoridae	Diptera	Insecta	Arthropoda	Metazoa
JRES01001366.1		Lucilia cuprina	Lucilia cuprina	Lucilia	Calliphoridae	Diptera	Insecta	Arthropoda	Metazoa
JRES01001367.1		Lucilia cuprina	Lucilia cuprina	Lucilia	Calliphoridae	Diptera	Insecta	Arthropoda	Metazoa
JRES01001368.1		Musca domestica	Musca domestica	Musca	Muscidae	Diptera	Insecta	Arthropoda	Metazoa
JRES01001369.1		Lucilia cuprina	Lucilia cuprina	Lucilia	Calliphoridae	Diptera	Insecta	Arthropoda	Metazoa
JRES01001370.1		Not annotated	Not annotated	Not annotated	Not annotated	Not annotated	Not annotated	Not annotated
JRES01001371.1		Lucilia cuprina	Lucilia cuprina	Lucilia	Calliphoridae	Diptera	Insecta	Arthropoda	Metazoa
JRES01001372.1		Lucilia cuprina	Lucilia cuprina	Lucilia	Calliphoridae	Diptera	Insecta	Arthropoda	Metazoa
JRES01001373.1		Not annotated	Not annotated	Not annotated	Not annotated	Not annotated	Not annotated	Not annotated
JRES01001374.1		Stomoxys calcitrans	Stomoxys calcitrans	Stomoxys	Muscidae	Diptera	Insecta	Arthropoda	Metazoa
JRES01001375.1		Sugiyamaella lignohabitans	Sugiyamaella lignohabitans	Sugiyamaella	Trichomonascaceae	Saccharomycetales	Saccharomycetes	Ascomycota	Fungi
JRES01001376.1		Lucilia cuprina	Lucilia cuprina	Lucilia	Calliphoridae	Diptera	Insecta	Arthropoda	Metazoa
JRES01001377.1		Rhagoletis zephyria	Rhagoletis zephyria	Rhagoletis	Tephritidae	Diptera	Insecta	Arthropoda	Metazoa
JRES01001378.1		Helobdella robusta	Helobdella robusta	Helobdella	Glossiphoniidae	Rhynchobdellida	Clitellata	Annelida	Metazoa
JRES01001379.1		Stomoxys calcitrans	Stomoxys calcitrans	Stomoxys	Muscidae	Diptera	Insecta	Arthropoda	Metazoa
JRES01001380.1		Stomoxys calcitrans	Stomoxys calcitrans	Stomoxys	Muscidae	Diptera	Insecta	Arthropoda	Metazoa
JRES01001381.1		Lucilia cuprina	Lucilia cuprina	Lucilia	Calliphoridae	Diptera	Insecta	Arthropoda	Metazoa
JRES01001382.1		Microbacterium chocolatum	Microbacterium chocolatum	Microbacterium	Microbacteriaceae	Micrococcales	Actinobacteria	Actinobacteria	Bacteria
JRES01001383.1		Musca domestica	Musca domestica	Musca	Muscidae	Diptera	Insecta	Arthropoda	Metazoa
JRES01001384.1		Elizabethkingia meningoseptica	Elizabethkingia meningoseptica	Elizabethkingia	Flavobacteriaceae	Flavobacteriales	Flavobacteriia	Bacteroidetes	Bacteria
JRES01001385.1		Fusarium oxysporum f. sp. lycopersici 4287	Fusarium oxysporum	Fusarium	Nectriaceae	Hypocreales	Sordariomycetes	Ascomycota	Fungi
JRES01001386.1		Lucilia cuprina	Lucilia cuprina	Lucilia	Calliphoridae	Diptera	Insecta	Arthropoda	Metazoa
JRES01001387.1		Lucilia cuprina	Lucilia cuprina	Lucilia	Calliphoridae	Diptera	Insecta	Arthropoda	Metazoa
JRES01001388.1		Lucilia cuprina	Lucilia cuprina	Lucilia	Calliphoridae	Diptera	Insecta	Arthropoda	Metazoa
JRES01001389.1		Stomoxys calcitrans	Stomoxys calcitrans	Stomoxys	Muscidae	Diptera	Insecta	Arthropoda	Metazoa
JRES01001390.1		Calliphora vicina	Calliphora vicina	Calliphora	Calliphoridae	Diptera	Insecta	Arthropoda	Metazoa
JRES01001391.1		Not annotated	Not annotated	Not annotated	Not annotated	Not annotated	Not annotated	Not annotated
JRES01001392.1		Not annotated	Not annotated	Not annotated	Not annotated	Not annotated	Not annotated	Not annotated
JRES01001393.1		Colletotrichum higginsianum IMI 349063	Colletotrichum higginsianum	Colletotrichum	Glomerellaceae	Glomerellales	Sordariomycetes	Ascomycota	Fungi
JRES01001394.1		Musca domestica	Musca domestica	Musca	Muscidae	Diptera	Insecta	Arthropoda	Metazoa
JRES01001395.1		Lucilia cuprina	Lucilia cuprina	Lucilia	Calliphoridae	Diptera	Insecta	Arthropoda	Metazoa
JRES01001396.1		Not annotated	Not annotated	Not annotated	Not annotated	Not annotated	Not annotated	Not annotated
JRES01001397.1		Calliphora vicina	Calliphora vicina	Calliphora	Calliphoridae	Diptera	Insecta	Arthropoda	Metazoa
JRES01001398.1		Stomoxys calcitrans	Stomoxys calcitrans	Stomoxys	Muscidae	Diptera	Insecta	Arthropoda	Metazoa
JRES01001399.1		Rhagoletis zephyria	Rhagoletis zephyria	Rhagoletis	Tephritidae	Diptera	Insecta	Arthropoda	Metazoa
JRES01001400.1		Ceratitis capitata	Ceratitis capitata	Ceratitis	Tephritidae	Diptera	Insecta	Arthropoda	Metazoa
JRES01001401.1		Microbacterium aurum	Microbacterium aurum	Microbacterium	Microbacteriaceae	Micrococcales	Actinobacteria	Actinobacteria	Bacteria
JRES01001402.1		Lucilia cuprina	Lucilia cuprina	Lucilia	Calliphoridae	Diptera	Insecta	Arthropoda	Metazoa
JRES01001403.1		Lucilia cuprina	Lucilia cuprina	Lucilia	Calliphoridae	Diptera	Insecta	Arthropoda	Metazoa
JRES01001404.1		Rhagoletis zephyria	Rhagoletis zephyria	Rhagoletis	Tephritidae	Diptera	Insecta	Arthropoda	Metazoa
JRES01001405.1		Pectobacterium carotovorum	Pectobacterium carotovorum	Pectobacterium	Pectobacteriaceae	Enterobacterales	Gammaproteobacteria	Proteobacteria	Bacteria
JRES01001406.1		Lucilia cuprina	Lucilia cuprina	Lucilia	Calliphoridae	Diptera	Insecta	Arthropoda	Metazoa
JRES01001407.1		Musca domestica	Musca domestica	Musca	Muscidae	Diptera	Insecta	Arthropoda	Metazoa
JRES01001408.1		Musca domestica	Musca domestica	Musca	Muscidae	Diptera	Insecta	Arthropoda	Metazoa
JRES01001409.1		Calditerrivibrio nitroreducens DSM 19672	Calditerrivibrio nitroreducens	Calditerrivibrio	Deferribacteraceae	Deferribacterales	Deferribacteres	Deferribacteres	Bacteria
JRES01001410.1		Musca domestica	Musca domestica	Musca	Muscidae	Diptera	Insecta	Arthropoda	Metazoa
JRES01001411.1		Meyerozyma guilliermondii ATCC 6260	Meyerozyma guilliermondii	Meyerozyma	Debaryomycetaceae	Saccharomycetales	Saccharomycetes	Ascomycota	Fungi
JRES01001412.1		Lucilia cuprina	Lucilia cuprina	Lucilia	Calliphoridae	Diptera	Insecta	Arthropoda	Metazoa
JRES01001413.1		Musca domestica	Musca domestica	Musca	Muscidae	Diptera	Insecta	Arthropoda	Metazoa
JRES01001414.1		Rhagoletis zephyria	Rhagoletis zephyria	Rhagoletis	Tephritidae	Diptera	Insecta	Arthropoda	Metazoa
JRES01001415.1		Calliphora vicina	Calliphora vicina	Calliphora	Calliphoridae	Diptera	Insecta	Arthropoda	Metazoa
JRES01001416.1		Lucilia cuprina	Lucilia cuprina	Lucilia	Calliphoridae	Diptera	Insecta	Arthropoda	Metazoa
JRES01001417.1		Lucilia cuprina	Lucilia cuprina	Lucilia	Calliphoridae	Diptera	Insecta	Arthropoda	Metazoa
JRES01001418.1		Musca domestica	Musca domestica	Musca	Muscidae	Diptera	Insecta	Arthropoda	Metazoa
JRES01001419.1		Stomoxys calcitrans	Stomoxys calcitrans	Stomoxys	Muscidae	Diptera	Insecta	Arthropoda	Metazoa
JRES01001420.1		Lucilia cuprina	Lucilia cuprina	Lucilia	Calliphoridae	Diptera	Insecta	Arthropoda	Metazoa
JRES01001421.1		Stomoxys calcitrans	Stomoxys calcitrans	Stomoxys	Muscidae	Diptera	Insecta	Arthropoda	Metazoa
JRES01001422.1		Musca domestica	Musca domestica	Musca	Muscidae	Diptera	Insecta	Arthropoda	Metazoa
JRES01001423.1		Musca domestica	Musca domestica	Musca	Muscidae	Diptera	Insecta	Arthropoda	Metazoa
JRES01001424.1		Zeugodacus cucurbitae	Zeugodacus cucurbitae	Zeugodacus	Tephritidae	Diptera	Insecta	Arthropoda	Metazoa
JRES01001425.1		Musca domestica	Musca domestica	Musca	Muscidae	Diptera	Insecta	Arthropoda	Metazoa
JRES01001426.1		Fusarium verticillioides 7600	Fusarium verticillioides	Fusarium	Nectriaceae	Hypocreales	Sordariomycetes	Ascomycota	Fungi
JRES01001427.1		Lucilia cuprina	Lucilia cuprina	Lucilia	Calliphoridae	Diptera	Insecta	Arthropoda	Metazoa
JRES01001428.1		Drosophila busckii	Drosophila busckii	Drosophila	Drosophilidae	Diptera	Insecta	Arthropoda	Metazoa
JRES01001429.1		Calliphora vicina	Calliphora vicina	Calliphora	Calliphoridae	Diptera	Insecta	Arthropoda	Metazoa
JRES01001430.1		Rhagoletis zephyria	Rhagoletis zephyria	Rhagoletis	Tephritidae	Diptera	Insecta	Arthropoda	Metazoa
JRES01001431.1		Stomoxys calcitrans	Stomoxys calcitrans	Stomoxys	Muscidae	Diptera	Insecta	Arthropoda	Metazoa
JRES01001432.1		Lucilia cuprina	Lucilia cuprina	Lucilia	Calliphoridae	Diptera	Insecta	Arthropoda	Metazoa
JRES01001433.1		Not annotated	Not annotated	Not annotated	Not annotated	Not annotated	Not annotated	Not annotated
JRES01001434.1		Lucilia cuprina	Lucilia cuprina	Lucilia	Calliphoridae	Diptera	Insecta	Arthropoda	Metazoa
JRES01001435.1		Lucilia cuprina	Lucilia cuprina	Lucilia	Calliphoridae	Diptera	Insecta	Arthropoda	Metazoa
JRES01001436.1		Lucilia cuprina	Lucilia cuprina	Lucilia	Calliphoridae	Diptera	Insecta	Arthropoda	Metazoa
JRES01001437.1		Stomoxys calcitrans	Stomoxys calcitrans	Stomoxys	Muscidae	Diptera	Insecta	Arthropoda	Metazoa
JRES01001438.1		Lucilia cuprina	Lucilia cuprina	Lucilia	Calliphoridae	Diptera	Insecta	Arthropoda	Metazoa
JRES01001439.1		Lucilia cuprina	Lucilia cuprina	Lucilia	Calliphoridae	Diptera	Insecta	Arthropoda	Metazoa
JRES01001440.1		Not annotated	Not annotated	Not annotated	Not annotated	Not annotated	Not annotated	Not annotated
JRES01001441.1		Lucilia cuprina	Lucilia cuprina	Lucilia	Calliphoridae	Diptera	Insecta	Arthropoda	Metazoa
JRES01001442.1		Musca domestica	Musca domestica	Musca	Muscidae	Diptera	Insecta	Arthropoda	Metazoa
JRES01001443.1		Bactrocera oleae	Bactrocera oleae	Bactrocera	Tephritidae	Diptera	Insecta	Arthropoda	Metazoa
JRES01001444.1		Not annotated	Not annotated	Not annotated	Not annotated	Not annotated	Not annotated	Not annotated
JRES01001445.1		Not annotated	Not annotated	Not annotated	Not annotated	Not annotated	Not annotated	Not annotated
JRES01001446.1		Lucilia cuprina	Lucilia cuprina	Lucilia	Calliphoridae	Diptera	Insecta	Arthropoda	Metazoa
JRES01001447.1		Culex quinquefasciatus	Culex quinquefasciatus	Culex	Culicidae	Diptera	Insecta	Arthropoda	Metazoa
JRES01001448.1		Lodderomyces elongisporus NRRL YB-4239	Lodderomyces elongisporus	Lodderomyces	Debaryomycetaceae	Saccharomycetales	Saccharomycetes	Ascomycota	Fungi
JRES01001449.1		Lucilia cuprina	Lucilia cuprina	Lucilia	Calliphoridae	Diptera	Insecta	Arthropoda	Metazoa
JRES01001450.1		Musca domestica	Musca domestica	Musca	Muscidae	Diptera	Insecta	Arthropoda	Metazoa
JRES01001451.1		Calliphora vicina	Calliphora vicina	Calliphora	Calliphoridae	Diptera	Insecta	Arthropoda	Metazoa
JRES01001452.1		Aedes aegypti	Aedes aegypti	Aedes	Culicidae	Diptera	Insecta	Arthropoda	Metazoa
JRES01001453.1		Stomoxys calcitrans	Stomoxys calcitrans	Stomoxys	Muscidae	Diptera	Insecta	Arthropoda	Metazoa
JRES01001454.1		Stomoxys calcitrans	Stomoxys calcitrans	Stomoxys	Muscidae	Diptera	Insecta	Arthropoda	Metazoa
JRES01001455.1		Musca domestica	Musca domestica	Musca	Muscidae	Diptera	Insecta	Arthropoda	Metazoa
JRES01001456.1		Stomoxys calcitrans	Stomoxys calcitrans	Stomoxys	Muscidae	Diptera	Insecta	Arthropoda	Metazoa
JRES01001457.1		Calliphora vicina	Calliphora vicina	Calliphora	Calliphoridae	Diptera	Insecta	Arthropoda	Metazoa
JRES01001458.1		Lucilia cuprina	Lucilia cuprina	Lucilia	Calliphoridae	Diptera	Insecta	Arthropoda	Metazoa
JRES01001459.1		Lucilia cuprina	Lucilia cuprina	Lucilia	Calliphoridae	Diptera	Insecta	Arthropoda	Metazoa
JRES01001460.1		Not annotated	Not annotated	Not annotated	Not annotated	Not annotated	Not annotated	Not annotated
JRES01001461.1		Calliphora vicina	Calliphora vicina	Calliphora	Calliphoridae	Diptera	Insecta	Arthropoda	Metazoa
JRES01001462.1		Lucilia cuprina	Lucilia cuprina	Lucilia	Calliphoridae	Diptera	Insecta	Arthropoda	Metazoa
JRES01001463.1		Micromonospora echinospora	Micromonospora echinospora	Micromonospora	Micromonosporaceae	Micromonosporales	Actinobacteria	Actinobacteria	Bacteria
JRES01001464.1		Lucilia cuprina	Lucilia cuprina	Lucilia	Calliphoridae	Diptera	Insecta	Arthropoda	Metazoa
JRES01001465.1		Calliphora stygia	Calliphora stygia	Calliphora	Calliphoridae	Diptera	Insecta	Arthropoda	Metazoa
JRES01001466.1		Lucilia cuprina	Lucilia cuprina	Lucilia	Calliphoridae	Diptera	Insecta	Arthropoda	Metazoa
JRES01001467.1		Stomoxys calcitrans	Stomoxys calcitrans	Stomoxys	Muscidae	Diptera	Insecta	Arthropoda	Metazoa
JRES01001468.1		Sandaracinus amylolyticus	Sandaracinus amylolyticus	Sandaracinus	Sandaracinaceae	Myxococcales	Deltaproteobacteria	Proteobacteria	Bacteria
JRES01001469.1		Lucilia cuprina	Lucilia cuprina	Lucilia	Calliphoridae	Diptera	Insecta	Arthropoda	Metazoa
JRES01001470.1		Rhagoletis zephyria	Rhagoletis zephyria	Rhagoletis	Tephritidae	Diptera	Insecta	Arthropoda	Metazoa
JRES01001471.1		Not annotated	Not annotated	Not annotated	Not annotated	Not annotated	Not annotated	Not annotated
JRES01001472.1		Lucilia cuprina	Lucilia cuprina	Lucilia	Calliphoridae	Diptera	Insecta	Arthropoda	Metazoa
JRES01001473.1		Musca domestica	Musca domestica	Musca	Muscidae	Diptera	Insecta	Arthropoda	Metazoa
JRES01001474.1		Lucilia cuprina	Lucilia cuprina	Lucilia	Calliphoridae	Diptera	Insecta	Arthropoda	Metazoa
JRES01001475.1		Not annotated	Not annotated	Not annotated	Not annotated	Not annotated	Not annotated	Not annotated
JRES01001476.1		Lucilia cuprina	Lucilia cuprina	Lucilia	Calliphoridae	Diptera	Insecta	Arthropoda	Metazoa
JRES01001477.1		Calliphora vicina	Calliphora vicina	Calliphora	Calliphoridae	Diptera	Insecta	Arthropoda	Metazoa
JRES01001478.1		Calliphora vicina	Calliphora vicina	Calliphora	Calliphoridae	Diptera	Insecta	Arthropoda	Metazoa
JRES01001479.1		Not annotated	Not annotated	Not annotated	Not annotated	Not annotated	Not annotated	Not annotated
JRES01001480.1		Musca domestica	Musca domestica	Musca	Muscidae	Diptera	Insecta	Arthropoda	Metazoa
JRES01001481.1		Protophormia terraenovae	Protophormia terraenovae	Protophormia	Calliphoridae	Diptera	Insecta	Arthropoda	Metazoa
JRES01001482.1		Musca domestica	Musca domestica	Musca	Muscidae	Diptera	Insecta	Arthropoda	Metazoa
JRES01001483.1		Lucilia cuprina	Lucilia cuprina	Lucilia	Calliphoridae	Diptera	Insecta	Arthropoda	Metazoa
JRES01001484.1		Stomoxys calcitrans	Stomoxys calcitrans	Stomoxys	Muscidae	Diptera	Insecta	Arthropoda	Metazoa
JRES01001485.1		Musca domestica	Musca domestica	Musca	Muscidae	Diptera	Insecta	Arthropoda	Metazoa
JRES01001486.1		Not annotated	Not annotated	Not annotated	Not annotated	Not annotated	Not annotated	Not annotated
JRES01001487.1		Musca domestica	Musca domestica	Musca	Muscidae	Diptera	Insecta	Arthropoda	Metazoa
JRES01001488.1		Not annotated	Not annotated	Not annotated	Not annotated	Not annotated	Not annotated	Not annotated
JRES01001489.1		Not annotated	Not annotated	Not annotated	Not annotated	Not annotated	Not annotated	Not annotated
JRES01001490.1		Musca domestica	Musca domestica	Musca	Muscidae	Diptera	Insecta	Arthropoda	Metazoa
JRES01001491.1		Danio rerio	Danio rerio	Danio	Cyprinidae	Cypriniformes	Actinopteri	Chordata	Metazoa
JRES01001492.1		Not annotated	Not annotated	Not annotated	Not annotated	Not annotated	Not annotated	Not annotated
JRES01001493.1		Not annotated	Not annotated	Not annotated	Not annotated	Not annotated	Not annotated	Not annotated
JRES01001494.1		Musca domestica	Musca domestica	Musca	Muscidae	Diptera	Insecta	Arthropoda	Metazoa
JRES01001495.1		Calliphora vicina	Calliphora vicina	Calliphora	Calliphoridae	Diptera	Insecta	Arthropoda	Metazoa
JRES01001496.1		Musca domestica	Musca domestica	Musca	Muscidae	Diptera	Insecta	Arthropoda	Metazoa
JRES01001497.1		Stomoxys calcitrans	Stomoxys calcitrans	Stomoxys	Muscidae	Diptera	Insecta	Arthropoda	Metazoa
JRES01001498.1		Stomoxys calcitrans	Stomoxys calcitrans	Stomoxys	Muscidae	Diptera	Insecta	Arthropoda	Metazoa
JRES01001499.1		Musca domestica	Musca domestica	Musca	Muscidae	Diptera	Insecta	Arthropoda	Metazoa
JRES01001500.1		Not annotated	Not annotated	Not annotated	Not annotated	Not annotated	Not annotated	Not annotated
JRES01001501.1		Gossypium raimondii	Gossypium raimondii	Gossypium	Malvaceae	Malvales		Streptophyta	Viridiplantae
JRES01001502.1		Calliphora vicina	Calliphora vicina	Calliphora	Calliphoridae	Diptera	Insecta	Arthropoda	Metazoa
JRES01001503.1		Microbacterium sp. TPU 3598	Microbacterium sp. TPU 3598	Microbacterium	Microbacteriaceae	Micrococcales	Actinobacteria	Actinobacteria	Bacteria
JRES01001504.1		Cyprinus carpio	Cyprinus carpio	Cyprinus	Cyprinidae	Cypriniformes	Actinopteri	Chordata	Metazoa
JRES01001505.1		Not annotated	Not annotated	Not annotated	Not annotated	Not annotated	Not annotated	Not annotated
JRES01001506.1		Mus musculus	Mus musculus	Mus	Muridae	Rodentia	Mammalia	Chordata	Metazoa
JRES01001507.1		Musca domestica	Musca domestica	Musca	Muscidae	Diptera	Insecta	Arthropoda	Metazoa
JRES01001508.1		Musca domestica	Musca domestica	Musca	Muscidae	Diptera	Insecta	Arthropoda	Metazoa
JRES01001509.1		Musca domestica	Musca domestica	Musca	Muscidae	Diptera	Insecta	Arthropoda	Metazoa
JRES01001510.1		Not annotated	Not annotated	Not annotated	Not annotated	Not annotated	Not annotated	Not annotated
JRES01001511.1		Stomoxys calcitrans	Stomoxys calcitrans	Stomoxys	Muscidae	Diptera	Insecta	Arthropoda	Metazoa
JRES01001512.1		Lucilia cuprina	Lucilia cuprina	Lucilia	Calliphoridae	Diptera	Insecta	Arthropoda	Metazoa
JRES01001513.1		Lucilia cuprina	Lucilia cuprina	Lucilia	Calliphoridae	Diptera	Insecta	Arthropoda	Metazoa
JRES01001514.1		Calliphora vicina	Calliphora vicina	Calliphora	Calliphoridae	Diptera	Insecta	Arthropoda	Metazoa
JRES01001515.1		Musca domestica	Musca domestica	Musca	Muscidae	Diptera	Insecta	Arthropoda	Metazoa
JRES01001516.1		Lucilia cuprina	Lucilia cuprina	Lucilia	Calliphoridae	Diptera	Insecta	Arthropoda	Metazoa
JRES01001517.1		Musca domestica	Musca domestica	Musca	Muscidae	Diptera	Insecta	Arthropoda	Metazoa
JRES01001518.1		Lucilia cuprina	Lucilia cuprina	Lucilia	Calliphoridae	Diptera	Insecta	Arthropoda	Metazoa
JRES01001519.1		Not annotated	Not annotated	Not annotated	Not annotated	Not annotated	Not annotated	Not annotated
JRES01001520.1		Lucilia sericata	Lucilia sericata	Lucilia	Calliphoridae	Diptera	Insecta	Arthropoda	Metazoa
JRES01001521.1		Musca domestica	Musca domestica	Musca	Muscidae	Diptera	Insecta	Arthropoda	Metazoa
JRES01001522.1		Lucilia cuprina	Lucilia cuprina	Lucilia	Calliphoridae	Diptera	Insecta	Arthropoda	Metazoa
JRES01001523.1		Gavialis gangeticus	Gavialis gangeticus	Gavialis	Gavialidae	Crocodylia		Chordata	Metazoa
JRES01001524.1		Lucilia cuprina	Lucilia cuprina	Lucilia	Calliphoridae	Diptera	Insecta	Arthropoda	Metazoa
JRES01001525.1		Calliphora vicina	Calliphora vicina	Calliphora	Calliphoridae	Diptera	Insecta	Arthropoda	Metazoa
JRES01001526.1		Lucilia cuprina	Lucilia cuprina	Lucilia	Calliphoridae	Diptera	Insecta	Arthropoda	Metazoa
JRES01001527.1		Lucilia cuprina	Lucilia cuprina	Lucilia	Calliphoridae	Diptera	Insecta	Arthropoda	Metazoa
JRES01001528.1		Lucilia cuprina	Lucilia cuprina	Lucilia	Calliphoridae	Diptera	Insecta	Arthropoda	Metazoa
JRES01001529.1		Bactrocera dorsalis	Bactrocera dorsalis	Bactrocera	Tephritidae	Diptera	Insecta	Arthropoda	Metazoa
JRES01001530.1		Not annotated	Not annotated	Not annotated	Not annotated	Not annotated	Not annotated	Not annotated
JRES01001531.1		Not annotated	Not annotated	Not annotated	Not annotated	Not annotated	Not annotated	Not annotated
JRES01001532.1		Not annotated	Not annotated	Not annotated	Not annotated	Not annotated	Not annotated	Not annotated
JRES01001533.1		Lucilia cuprina	Lucilia cuprina	Lucilia	Calliphoridae	Diptera	Insecta	Arthropoda	Metazoa
JRES01001534.1		Not annotated	Not annotated	Not annotated	Not annotated	Not annotated	Not annotated	Not annotated
JRES01001535.1		Musca domestica	Musca domestica	Musca	Muscidae	Diptera	Insecta	Arthropoda	Metazoa
JRES01001536.1		Atta colombica	Atta colombica	Atta	Formicidae	Hymenoptera	Insecta	Arthropoda	Metazoa
JRES01001537.1		Lucilia sericata	Lucilia sericata	Lucilia	Calliphoridae	Diptera	Insecta	Arthropoda	Metazoa
JRES01001538.1		Not annotated	Not annotated	Not annotated	Not annotated	Not annotated	Not annotated	Not annotated
JRES01001539.1		Bactrocera oleae	Bactrocera oleae	Bactrocera	Tephritidae	Diptera	Insecta	Arthropoda	Metazoa
JRES01001540.1		Drosophila virilis	Drosophila virilis	Drosophila	Drosophilidae	Diptera	Insecta	Arthropoda	Metazoa
JRES01001541.1		Stomoxys calcitrans	Stomoxys calcitrans	Stomoxys	Muscidae	Diptera	Insecta	Arthropoda	Metazoa
JRES01001542.1		Musca domestica	Musca domestica	Musca	Muscidae	Diptera	Insecta	Arthropoda	Metazoa
JRES01001543.1		Not annotated	Not annotated	Not annotated	Not annotated	Not annotated	Not annotated	Not annotated
JRES01001544.1		Musca domestica	Musca domestica	Musca	Muscidae	Diptera	Insecta	Arthropoda	Metazoa
JRES01001545.1		Lucilia cuprina	Lucilia cuprina	Lucilia	Calliphoridae	Diptera	Insecta	Arthropoda	Metazoa
JRES01001546.1		Lucilia cuprina	Lucilia cuprina	Lucilia	Calliphoridae	Diptera	Insecta	Arthropoda	Metazoa
JRES01001547.1		Pectobacterium carotovorum	Pectobacterium carotovorum	Pectobacterium	Pectobacteriaceae	Enterobacterales	Gammaproteobacteria	Proteobacteria	Bacteria
JRES01001548.1		Lucilia cuprina	Lucilia cuprina	Lucilia	Calliphoridae	Diptera	Insecta	Arthropoda	Metazoa
JRES01001549.1		Ceratitis capitata	Ceratitis capitata	Ceratitis	Tephritidae	Diptera	Insecta	Arthropoda	Metazoa
JRES01001550.1		Bactrocera latifrons	Bactrocera latifrons	Bactrocera	Tephritidae	Diptera	Insecta	Arthropoda	Metazoa
JRES01001551.1		Lucilia cuprina	Lucilia cuprina	Lucilia	Calliphoridae	Diptera	Insecta	Arthropoda	Metazoa
JRES01001552.1		Not annotated	Not annotated	Not annotated	Not annotated	Not annotated	Not annotated	Not annotated
JRES01001553.1		Lucilia cuprina	Lucilia cuprina	Lucilia	Calliphoridae	Diptera	Insecta	Arthropoda	Metazoa
JRES01001554.1		Melanopsichium pennsylvanicum 4	Melanopsichium pennsylvanicum	Melanopsichium	Ustilaginaceae	Ustilaginales	Ustilaginomycetes	Basidiomycota	Fungi
JRES01001555.1		Calliphora vicina	Calliphora vicina	Calliphora	Calliphoridae	Diptera	Insecta	Arthropoda	Metazoa
JRES01001556.1		Musca domestica	Musca domestica	Musca	Muscidae	Diptera	Insecta	Arthropoda	Metazoa
JRES01001557.1		Stomoxys calcitrans	Stomoxys calcitrans	Stomoxys	Muscidae	Diptera	Insecta	Arthropoda	Metazoa
JRES01001558.1		Musca domestica	Musca domestica	Musca	Muscidae	Diptera	Insecta	Arthropoda	Metazoa
JRES01001559.1		Lucilia cuprina	Lucilia cuprina	Lucilia	Calliphoridae	Diptera	Insecta	Arthropoda	Metazoa
JRES01001560.1		Calliphora vicina	Calliphora vicina	Calliphora	Calliphoridae	Diptera	Insecta	Arthropoda	Metazoa
JRES01001561.1		Not annotated	Not annotated	Not annotated	Not annotated	Not annotated	Not annotated	Not annotated
JRES01001562.1		Stomoxys calcitrans	Stomoxys calcitrans	Stomoxys	Muscidae	Diptera	Insecta	Arthropoda	Metazoa
JRES01001563.1		Not annotated	Not annotated	Not annotated	Not annotated	Not annotated	Not annotated	Not annotated
JRES01001564.1		Not annotated	Not annotated	Not annotated	Not annotated	Not annotated	Not annotated	Not annotated
JRES01001565.1		Musca domestica	Musca domestica	Musca	Muscidae	Diptera	Insecta	Arthropoda	Metazoa
JRES01001566.1		Lucilia cuprina	Lucilia cuprina	Lucilia	Calliphoridae	Diptera	Insecta	Arthropoda	Metazoa
JRES01001567.1		Stomoxys calcitrans	Stomoxys calcitrans	Stomoxys	Muscidae	Diptera	Insecta	Arthropoda	Metazoa
JRES01001568.1		Stomoxys calcitrans	Stomoxys calcitrans	Stomoxys	Muscidae	Diptera	Insecta	Arthropoda	Metazoa
JRES01001569.1		Musca domestica	Musca domestica	Musca	Muscidae	Diptera	Insecta	Arthropoda	Metazoa
JRES01001570.1		Lucilia cuprina	Lucilia cuprina	Lucilia	Calliphoridae	Diptera	Insecta	Arthropoda	Metazoa
JRES01001571.1		Not annotated	Not annotated	Not annotated	Not annotated	Not annotated	Not annotated	Not annotated
JRES01001572.1		Arthrobacter sp. IHBB 11108	Arthrobacter sp. IHBB 11108	Arthrobacter	Micrococcaceae	Micrococcales	Actinobacteria	Actinobacteria	Bacteria
JRES01001573.1		Musca domestica	Musca domestica	Musca	Muscidae	Diptera	Insecta	Arthropoda	Metazoa
JRES01001574.1		Lucilia cuprina	Lucilia cuprina	Lucilia	Calliphoridae	Diptera	Insecta	Arthropoda	Metazoa
JRES01001575.1		Lucilia cuprina	Lucilia cuprina	Lucilia	Calliphoridae	Diptera	Insecta	Arthropoda	Metazoa
JRES01001576.1		Zeugodacus cucurbitae	Zeugodacus cucurbitae	Zeugodacus	Tephritidae	Diptera	Insecta	Arthropoda	Metazoa
JRES01001577.1		Stomoxys calcitrans	Stomoxys calcitrans	Stomoxys	Muscidae	Diptera	Insecta	Arthropoda	Metazoa
JRES01001578.1		Musca domestica	Musca domestica	Musca	Muscidae	Diptera	Insecta	Arthropoda	Metazoa
JRES01001579.1		Calliphora vicina	Calliphora vicina	Calliphora	Calliphoridae	Diptera	Insecta	Arthropoda	Metazoa
JRES01001580.1		Haemonchus placei	Haemonchus placei	Haemonchus	Haemonchidae	Rhabditida	Chromadorea	Nematoda	Metazoa
JRES01001581.1		Morganella morganii	Morganella morganii	Morganella	Morganellaceae	Enterobacterales	Gammaproteobacteria	Proteobacteria	Bacteria
JRES01001582.1		Lucilia cuprina	Lucilia cuprina	Lucilia	Calliphoridae	Diptera	Insecta	Arthropoda	Metazoa
JRES01001583.1		Lucilia cuprina	Lucilia cuprina	Lucilia	Calliphoridae	Diptera	Insecta	Arthropoda	Metazoa
JRES01001584.1		Musca domestica	Musca domestica	Musca	Muscidae	Diptera	Insecta	Arthropoda	Metazoa
JRES01001585.1		Lucilia cuprina	Lucilia cuprina	Lucilia	Calliphoridae	Diptera	Insecta	Arthropoda	Metazoa
JRES01001586.1		Stomoxys calcitrans	Stomoxys calcitrans	Stomoxys	Muscidae	Diptera	Insecta	Arthropoda	Metazoa
JRES01001587.1		Not annotated	Not annotated	Not annotated	Not annotated	Not annotated	Not annotated	Not annotated
JRES01001588.1		Agrobacterium phage 7-7-1	Agrobacterium phage 7-7-1		Myoviridae	Caudovirales			Viruses
JRES01001589.1		Musca domestica	Musca domestica	Musca	Muscidae	Diptera	Insecta	Arthropoda	Metazoa
JRES01001590.1		Lucilia cuprina	Lucilia cuprina	Lucilia	Calliphoridae	Diptera	Insecta	Arthropoda	Metazoa
JRES01001591.1		Not annotated	Not annotated	Not annotated	Not annotated	Not annotated	Not annotated	Not annotated
JRES01001592.1		Calliphora vicina	Calliphora vicina	Calliphora	Calliphoridae	Diptera	Insecta	Arthropoda	Metazoa
JRES01001593.1		Lucilia cuprina	Lucilia cuprina	Lucilia	Calliphoridae	Diptera	Insecta	Arthropoda	Metazoa
JRES01001594.1		Musca domestica	Musca domestica	Musca	Muscidae	Diptera	Insecta	Arthropoda	Metazoa
JRES01001595.1		Not annotated	Not annotated	Not annotated	Not annotated	Not annotated	Not annotated	Not annotated
JRES01001596.1		Stomoxys calcitrans	Stomoxys calcitrans	Stomoxys	Muscidae	Diptera	Insecta	Arthropoda	Metazoa
JRES01001597.1		Ceratitis capitata	Ceratitis capitata	Ceratitis	Tephritidae	Diptera	Insecta	Arthropoda	Metazoa
JRES01001598.1		Stomoxys calcitrans	Stomoxys calcitrans	Stomoxys	Muscidae	Diptera	Insecta	Arthropoda	Metazoa
JRES01001599.1		Musca domestica	Musca domestica	Musca	Muscidae	Diptera	Insecta	Arthropoda	Metazoa
JRES01001600.1		Stomoxys calcitrans	Stomoxys calcitrans	Stomoxys	Muscidae	Diptera	Insecta	Arthropoda	Metazoa
JRES01001601.1		Lucilia cuprina	Lucilia cuprina	Lucilia	Calliphoridae	Diptera	Insecta	Arthropoda	Metazoa
JRES01001602.1		Klebsiella oxytoca	Klebsiella oxytoca	Klebsiella	Enterobacteriaceae	Enterobacterales	Gammaproteobacteria	Proteobacteria	Bacteria
JRES01001603.1		Stomoxys calcitrans	Stomoxys calcitrans	Stomoxys	Muscidae	Diptera	Insecta	Arthropoda	Metazoa
JRES01001604.1		Not annotated	Not annotated	Not annotated	Not annotated	Not annotated	Not annotated	Not annotated
JRES01001605.1		Musca domestica	Musca domestica	Musca	Muscidae	Diptera	Insecta	Arthropoda	Metazoa
JRES01001606.1		Limulus polyphemus	Limulus polyphemus	Limulus	Limulidae	Xiphosura	Merostomata	Arthropoda	Metazoa
JRES01001607.1		Stomoxys calcitrans	Stomoxys calcitrans	Stomoxys	Muscidae	Diptera	Insecta	Arthropoda	Metazoa
JRES01001608.1		Lucilia cuprina	Lucilia cuprina	Lucilia	Calliphoridae	Diptera	Insecta	Arthropoda	Metazoa
JRES01001609.1		Not annotated	Not annotated	Not annotated	Not annotated	Not annotated	Not annotated	Not annotated
JRES01001610.1		Musca domestica	Musca domestica	Musca	Muscidae	Diptera	Insecta	Arthropoda	Metazoa
JRES01001611.1		Calliphora vicina	Calliphora vicina	Calliphora	Calliphoridae	Diptera	Insecta	Arthropoda	Metazoa
JRES01001612.1		Stomoxys calcitrans	Stomoxys calcitrans	Stomoxys	Muscidae	Diptera	Insecta	Arthropoda	Metazoa
JRES01001613.1		Lucilia cuprina	Lucilia cuprina	Lucilia	Calliphoridae	Diptera	Insecta	Arthropoda	Metazoa
JRES01001614.1		Lucilia cuprina	Lucilia cuprina	Lucilia	Calliphoridae	Diptera	Insecta	Arthropoda	Metazoa
JRES01001615.1		Not annotated	Not annotated	Not annotated	Not annotated	Not annotated	Not annotated	Not annotated
JRES01001616.1		Lucilia cuprina	Lucilia cuprina	Lucilia	Calliphoridae	Diptera	Insecta	Arthropoda	Metazoa
JRES01001617.1		Not annotated	Not annotated	Not annotated	Not annotated	Not annotated	Not annotated	Not annotated
JRES01001618.1		Not annotated	Not annotated	Not annotated	Not annotated	Not annotated	Not annotated	Not annotated
JRES01001619.1		Stomoxys calcitrans	Stomoxys calcitrans	Stomoxys	Muscidae	Diptera	Insecta	Arthropoda	Metazoa
JRES01001620.1		Musca domestica	Musca domestica	Musca	Muscidae	Diptera	Insecta	Arthropoda	Metazoa
JRES01001621.1		Lucilia cuprina	Lucilia cuprina	Lucilia	Calliphoridae	Diptera	Insecta	Arthropoda	Metazoa
JRES01001622.1		Ophiomorus raithmai	Ophiomorus raithmai	Ophiomorus	Scincidae	Squamata		Chordata	Metazoa
JRES01001623.1		Musca domestica	Musca domestica	Musca	Muscidae	Diptera	Insecta	Arthropoda	Metazoa
JRES01001624.1		Calliphora vicina	Calliphora vicina	Calliphora	Calliphoridae	Diptera	Insecta	Arthropoda	Metazoa
JRES01001625.1		Lucilia cuprina	Lucilia cuprina	Lucilia	Calliphoridae	Diptera	Insecta	Arthropoda	Metazoa
JRES01001626.1		Microbacterium aurum	Microbacterium aurum	Microbacterium	Microbacteriaceae	Micrococcales	Actinobacteria	Actinobacteria	Bacteria
JRES01001627.1		Not annotated	Not annotated	Not annotated	Not annotated	Not annotated	Not annotated	Not annotated
JRES01001628.1		Lucilia cuprina	Lucilia cuprina	Lucilia	Calliphoridae	Diptera	Insecta	Arthropoda	Metazoa
JRES01001629.1		Musca domestica	Musca domestica	Musca	Muscidae	Diptera	Insecta	Arthropoda	Metazoa
JRES01001630.1		Lucilia cuprina	Lucilia cuprina	Lucilia	Calliphoridae	Diptera	Insecta	Arthropoda	Metazoa
JRES01001631.1		Lucilia cuprina	Lucilia cuprina	Lucilia	Calliphoridae	Diptera	Insecta	Arthropoda	Metazoa
JRES01001632.1		Lucilia cuprina	Lucilia cuprina	Lucilia	Calliphoridae	Diptera	Insecta	Arthropoda	Metazoa
JRES01001633.1		Drosophila miranda	Drosophila miranda	Drosophila	Drosophilidae	Diptera	Insecta	Arthropoda	Metazoa
JRES01001634.1		Brevibacterium sp. Ap13	Brevibacterium sp. Ap13	Brevibacterium	Brevibacteriaceae	Micrococcales	Actinobacteria	Actinobacteria	Bacteria
JRES01001635.1		Klebsiella michiganensis	Klebsiella michiganensis	Klebsiella	Enterobacteriaceae	Enterobacterales	Gammaproteobacteria	Proteobacteria	Bacteria
JRES01001636.1		Lucilia cuprina	Lucilia cuprina	Lucilia	Calliphoridae	Diptera	Insecta	Arthropoda	Metazoa
JRES01001637.1		Lucilia cuprina	Lucilia cuprina	Lucilia	Calliphoridae	Diptera	Insecta	Arthropoda	Metazoa
JRES01001638.1		Lucilia cuprina	Lucilia cuprina	Lucilia	Calliphoridae	Diptera	Insecta	Arthropoda	Metazoa
JRES01001639.1		Not annotated	Not annotated	Not annotated	Not annotated	Not annotated	Not annotated	Not annotated
JRES01001640.1		Lucilia cuprina	Lucilia cuprina	Lucilia	Calliphoridae	Diptera	Insecta	Arthropoda	Metazoa
JRES01001641.1		Musca domestica	Musca domestica	Musca	Muscidae	Diptera	Insecta	Arthropoda	Metazoa
JRES01001642.1		Stomoxys calcitrans	Stomoxys calcitrans	Stomoxys	Muscidae	Diptera	Insecta	Arthropoda	Metazoa
JRES01001643.1		Ceratitis capitata	Ceratitis capitata	Ceratitis	Tephritidae	Diptera	Insecta	Arthropoda	Metazoa
JRES01001644.1		Musca domestica	Musca domestica	Musca	Muscidae	Diptera	Insecta	Arthropoda	Metazoa
JRES01001645.1		Lucilia cuprina	Lucilia cuprina	Lucilia	Calliphoridae	Diptera	Insecta	Arthropoda	Metazoa
JRES01001646.1		Zeugodacus cucurbitae	Zeugodacus cucurbitae	Zeugodacus	Tephritidae	Diptera	Insecta	Arthropoda	Metazoa
JRES01001647.1		Drosophila serrata	Drosophila serrata	Drosophila	Drosophilidae	Diptera	Insecta	Arthropoda	Metazoa
JRES01001648.1		Lucilia cuprina	Lucilia cuprina	Lucilia	Calliphoridae	Diptera	Insecta	Arthropoda	Metazoa
JRES01001649.1		Stomoxys calcitrans	Stomoxys calcitrans	Stomoxys	Muscidae	Diptera	Insecta	Arthropoda	Metazoa
JRES01001650.1		Bactrocera dorsalis	Bactrocera dorsalis	Bactrocera	Tephritidae	Diptera	Insecta	Arthropoda	Metazoa
JRES01001651.1		Stomoxys calcitrans	Stomoxys calcitrans	Stomoxys	Muscidae	Diptera	Insecta	Arthropoda	Metazoa
JRES01001652.1		Not annotated	Not annotated	Not annotated	Not annotated	Not annotated	Not annotated	Not annotated
JRES01001653.1		Stomoxys calcitrans	Stomoxys calcitrans	Stomoxys	Muscidae	Diptera	Insecta	Arthropoda	Metazoa
JRES01001654.1		Ceratitis capitata	Ceratitis capitata	Ceratitis	Tephritidae	Diptera	Insecta	Arthropoda	Metazoa
JRES01001655.1		Lucilia cuprina	Lucilia cuprina	Lucilia	Calliphoridae	Diptera	Insecta	Arthropoda	Metazoa
JRES01001656.1		Lucilia sericata	Lucilia sericata	Lucilia	Calliphoridae	Diptera	Insecta	Arthropoda	Metazoa
JRES01001657.1		Stomoxys calcitrans	Stomoxys calcitrans	Stomoxys	Muscidae	Diptera	Insecta	Arthropoda	Metazoa
JRES01001658.1		Lucilia cuprina	Lucilia cuprina	Lucilia	Calliphoridae	Diptera	Insecta	Arthropoda	Metazoa
JRES01001659.1		Lucilia cuprina	Lucilia cuprina	Lucilia	Calliphoridae	Diptera	Insecta	Arthropoda	Metazoa
JRES01001660.1		Polysphondylium pallidum PN500	Polysphondylium pallidum	Polysphondylium		Dictyosteliida			Eukaryota
JRES01001661.1		Not annotated	Not annotated	Not annotated	Not annotated	Not annotated	Not annotated	Not annotated
JRES01001662.1		Lucilia cuprina	Lucilia cuprina	Lucilia	Calliphoridae	Diptera	Insecta	Arthropoda	Metazoa
JRES01001663.1		Not annotated	Not annotated	Not annotated	Not annotated	Not annotated	Not annotated	Not annotated
JRES01001664.1		Not annotated	Not annotated	Not annotated	Not annotated	Not annotated	Not annotated	Not annotated
JRES01001665.1		Stomoxys calcitrans	Stomoxys calcitrans	Stomoxys	Muscidae	Diptera	Insecta	Arthropoda	Metazoa
JRES01001666.1		Lucilia cuprina	Lucilia cuprina	Lucilia	Calliphoridae	Diptera	Insecta	Arthropoda	Metazoa
JRES01001667.1		Lucilia cuprina	Lucilia cuprina	Lucilia	Calliphoridae	Diptera	Insecta	Arthropoda	Metazoa
JRES01001668.1		Lucilia cuprina	Lucilia cuprina	Lucilia	Calliphoridae	Diptera	Insecta	Arthropoda	Metazoa
JRES01001669.1		Stomoxys calcitrans	Stomoxys calcitrans	Stomoxys	Muscidae	Diptera	Insecta	Arthropoda	Metazoa
JRES01001670.1		Calliphora vicina	Calliphora vicina	Calliphora	Calliphoridae	Diptera	Insecta	Arthropoda	Metazoa
JRES01001671.1		Glycine max	Glycine max	Glycine	Fabaceae	Fabales		Streptophyta	Viridiplantae
JRES01001672.1		Lucilia cuprina	Lucilia cuprina	Lucilia	Calliphoridae	Diptera	Insecta	Arthropoda	Metazoa
JRES01001673.1		Calliphora vicina	Calliphora vicina	Calliphora	Calliphoridae	Diptera	Insecta	Arthropoda	Metazoa
JRES01001674.1		Lucilia cuprina	Lucilia cuprina	Lucilia	Calliphoridae	Diptera	Insecta	Arthropoda	Metazoa
JRES01001675.1		Polysphondylium pallidum PN500	Polysphondylium pallidum	Polysphondylium		Dictyosteliida			Eukaryota
JRES01001676.1		Not annotated	Not annotated	Not annotated	Not annotated	Not annotated	Not annotated	Not annotated
JRES01001677.1		Stomoxys calcitrans	Stomoxys calcitrans	Stomoxys	Muscidae	Diptera	Insecta	Arthropoda	Metazoa
JRES01001678.1		Calliphora vicina	Calliphora vicina	Calliphora	Calliphoridae	Diptera	Insecta	Arthropoda	Metazoa
JRES01001679.1		Zeugodacus cucurbitae	Zeugodacus cucurbitae	Zeugodacus	Tephritidae	Diptera	Insecta	Arthropoda	Metazoa
JRES01001680.1		Lucilia cuprina	Lucilia cuprina	Lucilia	Calliphoridae	Diptera	Insecta	Arthropoda	Metazoa
JRES01001681.1		Lucilia cuprina	Lucilia cuprina	Lucilia	Calliphoridae	Diptera	Insecta	Arthropoda	Metazoa
JRES01001682.1		Stomoxys calcitrans	Stomoxys calcitrans	Stomoxys	Muscidae	Diptera	Insecta	Arthropoda	Metazoa
JRES01001683.1		Lucilia cuprina	Lucilia cuprina	Lucilia	Calliphoridae	Diptera	Insecta	Arthropoda	Metazoa
JRES01001684.1		Musca domestica	Musca domestica	Musca	Muscidae	Diptera	Insecta	Arthropoda	Metazoa
JRES01001685.1		Not annotated	Not annotated	Not annotated	Not annotated	Not annotated	Not annotated	Not annotated
JRES01001686.1		Calliphora vicina	Calliphora vicina	Calliphora	Calliphoridae	Diptera	Insecta	Arthropoda	Metazoa
JRES01001687.1		Calliphora vicina	Calliphora vicina	Calliphora	Calliphoridae	Diptera	Insecta	Arthropoda	Metazoa
JRES01001688.1		Musca domestica	Musca domestica	Musca	Muscidae	Diptera	Insecta	Arthropoda	Metazoa
JRES01001689.1		Lucilia cuprina	Lucilia cuprina	Lucilia	Calliphoridae	Diptera	Insecta	Arthropoda	Metazoa
JRES01001690.1		Not annotated	Not annotated	Not annotated	Not annotated	Not annotated	Not annotated	Not annotated
JRES01001691.1		Lucilia cuprina	Lucilia cuprina	Lucilia	Calliphoridae	Diptera	Insecta	Arthropoda	Metazoa
JRES01001692.1		Not annotated	Not annotated	Not annotated	Not annotated	Not annotated	Not annotated	Not annotated
JRES01001693.1		Musca domestica	Musca domestica	Musca	Muscidae	Diptera	Insecta	Arthropoda	Metazoa
JRES01001694.1		Calliphora vicina	Calliphora vicina	Calliphora	Calliphoridae	Diptera	Insecta	Arthropoda	Metazoa
JRES01001695.1		Musca domestica	Musca domestica	Musca	Muscidae	Diptera	Insecta	Arthropoda	Metazoa
JRES01001696.1		Stomoxys calcitrans	Stomoxys calcitrans	Stomoxys	Muscidae	Diptera	Insecta	Arthropoda	Metazoa
JRES01001697.1		Stomoxys calcitrans	Stomoxys calcitrans	Stomoxys	Muscidae	Diptera	Insecta	Arthropoda	Metazoa
JRES01001698.1		Not annotated	Not annotated	Not annotated	Not annotated	Not annotated	Not annotated	Not annotated
JRES01001699.1		Lucilia cuprina	Lucilia cuprina	Lucilia	Calliphoridae	Diptera	Insecta	Arthropoda	Metazoa
JRES01001700.1		Drosophila willistoni	Drosophila willistoni	Drosophila	Drosophilidae	Diptera	Insecta	Arthropoda	Metazoa
JRES01001701.1		Ceratitis capitata	Ceratitis capitata	Ceratitis	Tephritidae	Diptera	Insecta	Arthropoda	Metazoa
JRES01001702.1		Rhagoletis zephyria	Rhagoletis zephyria	Rhagoletis	Tephritidae	Diptera	Insecta	Arthropoda	Metazoa
JRES01001703.1		Not annotated	Not annotated	Not annotated	Not annotated	Not annotated	Not annotated	Not annotated
JRES01001704.1		Calliphora vicina	Calliphora vicina	Calliphora	Calliphoridae	Diptera	Insecta	Arthropoda	Metazoa
JRES01001705.1		Musca domestica	Musca domestica	Musca	Muscidae	Diptera	Insecta	Arthropoda	Metazoa
JRES01001706.1		Musca domestica	Musca domestica	Musca	Muscidae	Diptera	Insecta	Arthropoda	Metazoa
JRES01001707.1		Lucilia cuprina	Lucilia cuprina	Lucilia	Calliphoridae	Diptera	Insecta	Arthropoda	Metazoa
JRES01001708.1		Stomoxys calcitrans	Stomoxys calcitrans	Stomoxys	Muscidae	Diptera	Insecta	Arthropoda	Metazoa
JRES01001709.1		Musca domestica	Musca domestica	Musca	Muscidae	Diptera	Insecta	Arthropoda	Metazoa
JRES01001710.1		Candida orthopsilosis Co 90-125	Candida orthopsilosis	Candida	Debaryomycetaceae	Saccharomycetales	Saccharomycetes	Ascomycota	Fungi
JRES01001711.1		Musca domestica	Musca domestica	Musca	Muscidae	Diptera	Insecta	Arthropoda	Metazoa
JRES01001712.1		Stomoxys calcitrans	Stomoxys calcitrans	Stomoxys	Muscidae	Diptera	Insecta	Arthropoda	Metazoa
JRES01001713.1		Lucilia cuprina	Lucilia cuprina	Lucilia	Calliphoridae	Diptera	Insecta	Arthropoda	Metazoa
