# Supplementary material for: Genomic Analysis of the Recent Viral Isolate vB_BthP-Goe4 Reveals Increased Diversity of φ29-Like Phages
Source: Viruses. 2018 Nov 13;10(11):624. doi: 10.3390/v10110624 (PMC6266182; doi:10.3390/v10110624)
Supplement: Supplementary file 1 [file viruses-10-00624-s001.zip › Supplement_final/TableS2(Promoter-terminator_prediction).xlsx]

## Sheet: PePPER_Output (original)
Name	ID	Position	Strand	Score	Sequence
P_0001	Goe4	8360	-	10.676	tatacttacttgttaataataataaaat
P_0002	Goe4	11197	-	10.4079	tttaaattaacttaggagggcttaaaat
P_0003	Goe4	382	-	10.5096	ttgacaaatatggaagactatgttatact
P_0004	Goe4	2948	-	10.4733	ttgactgattattaaaatagtgctatatt
P_0005	Goe4	3781	-	11.1928	ttgaaagaattgaatagattaaataaaat
P_0006	Goe4	8167	-	11.5938	ttgacgaaatgtctaaatgatgttataat
P_0007	Goe4	9805	-	12.7286	ttgacacatcggaaagacgatgatataat
P_0008	Goe4	22591	+	11.1928	ttgaaatggaaaaccaaaaactttaaaat
P_0009	Goe4	25284	+	10.6567	ttgacattttgtttaatcccctttattat
P_0010	Goe4	25342	-	11.5938	ttgacgaattaacaactaaatgatataat
P_0011	Goe4	9176	-	11.1741	ttgaaagattaaaaccttactaaatataat
P_0012	Goe4	10473	-	10.5786	ttgactgaatgttcaaggaaatggtatagt
P_0013	Goe4	11292	-	10.8823	tttaatcttttaatcaggaggtcttaaaat
P_0014	Goe4	11600	-	11.6125	ttgacgaattaacttaggaggtcttaaaat

## Sheet: TransTermHP_Output (original)
TransTermHP v2.08 (built on Nov 18 2013)
25 bins; sample size is 20000000
--pval-conf=/home/rhertel/Downloads/transterm_hp_v2.09/expterm.dat
~=--gc=-2.3 --au=-0.9 --gu=1.3 --mm=3.5 --gap=6
~=--max-len=59 --min-stem=4 --max-loop=13 --min-loop=3
~=--uwin-length=6 --uwin-require=3 --max-hp-score=-2 --max-tail-score=-2.5
~=--loop-penalty=1,2,3,4,5,6,7,8,9,10,11
~=--start-cut=0 --end-cut=25
Genes: 0.696185 %AT, 4980 nt, 0 terms.
Intergenic: 0.69556 %AT, H2T: 25715 nt, 115 terms; T2T: 25715 nt, 249 terms; H2H: 0 nt, 0 terms.
Each terminator entry starts in column 3 and is of the form:
term # start - end +/- regionconf hp tail | notes
Followed by the sequence of the 5' tail, 5' stem, loop, 3' stem, and 3' tail.
Genes are interspersed, and start the first column.
SEQUENCE Goe4 (length 25722)
gene2 3 - 1 - |
gene1 1 - 3 + |
TERM 1 4406 - 4378 - TR 76 -8.9 -3.38272 | opp_overlap 4386, overlap 4386
TATTATCATCTAGAA GGGAAAAATCAAC ATC GTTGATTAATCCC AATTGAGTATAGATA
TERM 2 4398 - 4386 - TR 78 -6.3 -4.78149 | opp_overlap 4386, overlap 4378
TCTAGAAGGGAAAAA TCAAC ATC GTTGA TTAATCCCAATTGAG
TERM 3 8497 - 8474 - TR 80 -9.6 -3.3334 | opp_overlap 8461 8478, overlap 8478
AACTTTATTCCATAA GGAATGAGGT TTTA ACCCCATCCC TTCAGCAATTTCATG
TERM 4 8805 - 8788 - TR 84 -7 -5.26119 | opp_overlap 8788 8786
TCCTTAAAAATAAAA GGAAGC AATTAA GCTTCC TCTATTTAATTATTA
TERM 5 9694 - 9717 + Tr 85 -7.5 -4.93595 | opp_overlap 9699, overlap 9686 9699
ACTTTCTTTCATCTA GAGAAGAGG CTTTCA CCTCTTTTC TTTTTGAATTTTTAT
TERM 6 11050 - 11093 + Tr 100 -11.8 -5.45802 | gap 1, opp_overlap 11064 11067, overlap 11051
GCATCTCTCCTTCTT TGTCTCTCCGAGAATACGCGC TAA GCGCTTATTCA-GGAGAGACC TTTTTCTTTTCCCCC
TERM 7 11051 - 11092 + Tr 100 -15.3 -3.86397 | gap 1, opp_overlap 11064 11067, overlap 11050
CATCTCTCCTTCTTT GTCTCTCCGAGAATACGCGC TAA GCGCTTATTCA-GGAGAGAC CTTTTTCTTTTCCCC
TERM 8 11671 - 11648 - TR 86 -7.5 -5.19275 | opp_overlap 11648 11646
ATGTATAAAAGAAAA GAGAAGATC AAGAAA GACCTTCTC TATTTAATTATGCTA
TERM 9 14106 - 14148 + Tr 82 -10.9 -2.57136 | gap 1, opp_overlap 14106 14127 14129 14144, overlap 14105 14140
CAAACCAACAATTGA TCCTGTTTCTGTAG-GTGAA AATA TTCATGTTACAGGAACAGGA ATTCCTAATTACTGG
TERM 10 14400 - 14427 + Tr 88 -7.8 -4.91109 | opp_overlap 14404
TACCATTAAGTGGAA GTAACGTCTTTT TTAA AAAAGGCGTTCC TTTTTCTAATGACCA
TERM 11 14871 - 14886 + Tr 80 -6.2 -5.00467 |
TTCACCATCATATTC CGAATA GTGG TATTCG TTTTCTTGTTATTGC
TERM 12 18203 - 18187 - TR 76 -6.6 -4.43189 |
AGTAATGTTAGAAAA GTTGGT TTATT ACCAAC AAGTCCTTACAGACG
gene3 25719 - 20722 - |
TERM 13 23942 - 23923 - GTR 90 -4.9 -5.7827 | opp_overlap 23923
AAGACAAAGAAAAAA GCCTTCC TTAATT GGAGGGC TTAGTTGTTGTTTAT
gene4 25722 - 25719 - |

## Sheet: ARNold_Output (Annotated)
>Goe4_c
5' end position	Program that produced prediction	strand	Sequence	Free energy of stem-loop region (kcal/mol)
2879	Rnamotif	-	CAATTAAATAAGGGACGGGTTAATAGCTTGTTCCcTTTTTATGTGGA	-9.6
8450	Both	+	ACATCTTGAAACTTTATTCCATAAGGAATGAGGTTTTAACCCCAT	-8
8774	Both	-	TAATTAAATAGAGGAAGCTTAATTGCTTCCTTTTATTTTTAAGG	-10.8
8777	Rnamotif	+	TAAAAATAAAAGGAAGCAATTAAGCTTCCTCTATTTAATTA	-9.6
9683	Rnamotif	+	TCTTTCATCTAGAGAAGAGGCTTTCACCTCTTTTCTTTTTGAATTTT	-10.5
11636	Rnamotif	-	ATAATTAAATAGAGAAGGTCTTTCTTGATCTTCTCTTTTCTTTTATA	-9.8
18376	Both	+	AAAAAGATTGATATGTTACGTGATGAGTGGCATATTTTTGAAGATT	-7.4
23909	Erpin	-	AACAACAACTAAGCCCTCCAATTAAGGAAGGCTTTTTTCTTTGTCT	-9.4
23911	Both	+	ACAAAGAAAAAAGCCTTCCTTAATTGGAGGGCTTAGTTGTTGTTTA	-13.7
Total number of predicted transcription terminators: 9
Principles
ARNold finds rho-independent terminators in nucleic acid sequences. The search procedure uses two complementary programs, Erpin and RNAmotif.
Erpin (Gautheret & Lambert, 2001) is given a structure-annotated alignment of 1200 terminator sequences from Bacillus subtilis and Escherichia coli as a training set. It builds a lod-score profile from this alignment and seeks high scoring instances of the profile in the user's sequence.
RNAmotif (Macke et al. 2001) uses a descriptor developed by Lesnik et al. (2001) to recognize E. coli terminators, however it can be applied to find terminators from any species. Essentially, the descriptor consists of a 4-18 bp helix, a 0-2 nt spacer and a 12 nt T-rich region. RNAmotif matches are scored using the sequence contents of the T-rich region and stability of the stem loop region and a…
To provide a uniform scoring scheme for Erpin and RNAmotif hits, we compute the free energy of the predicted terminator stem-loop structure using RNAfold (Hofacker et al. 1994). This free energy value may be used as a confidence value for predicted terminators.
http://rna.igmors.u-psud.fr/toolbox/arnold/index.php
