# Supplementary material for: Genomic Analysis of the Recent Viral Isolate vB_BthP-Goe4 Reveals Increased Diversity of φ29-Like Phages
Source: Viruses. 2018 Nov 13;10(11):624. doi: 10.3390/v10110624 (PMC6266182; doi:10.3390/v10110624)
Supplement: Supplementary file 1 [file viruses-10-00624-s001.zip › Supplement_final/TableS3(pRNA_prediction).xlsx]

## Sheet: TableS3(pRNA_prediction_results
# cmsearch :: search CM(s) against a sequence database
# INFERNAL 1.1.2 (July 2016)
# Copyright (C) 2016 Howard Hughes Medical Institute.
# Freely distributed under a BSD open source license.
# - - - - - - - - - - - - - - - - - - - - - - - - - - - -								- -	-	- -	-	- -
# query CM file: pRNA-Nf-GA1.cm
# target sequence database: all_virus_3.fasta
# number of worker threads: 16
# - - - - - - - - - - - - - - - - - - - - - - - - - - - -								- -	-	- -	-	- -
Query: pRNA-Nf-GA1 [CLEN=171]
Hit scores:
rank	E-value	score	bias	sequence	start	end		m	dl	tru	nc	gc	description
----	---------	------	-----	------------	------	------		-	--	---	--	----	-----------
-1	!	5.7e-42	181.6	0	Nf	290	120	-	cm		no	0.42	-
-2	!	2.3e-39	171	0	Goe1	291	121	-	cm		no	0.43	-
-3	!	5.2e-39	169.5	0	B103	290	120	-	cm		no	0.46	-
-4	!	1.9e-32	142.8	0	GA-1	1879	1719	-	cm		no	0.4	-
-5	!	1.1e-12	62.1	0	PZA	4880	5054	+	cm		no	0.42	-
-6	!	1.8e-12	61.3	0	phi29	321	147	-	cm		no	0.42	-
-7	!	1.8e-12	61.3	0	Goe6	321	147	-	cm		no	0.42	-
-8	!	4.2e-08	43.4	0	Harambe	288	122	-	cm		no	0.44	-
-9	!	4.2e-08	43.4	0	BeachBum	288	122	-	cm		no	0.44	-
-10	!	6.7e-08	42.6	0	KonjoTrouble	375	213	-	cm		no	0.39	-
-11	!	6.8e-08	42.5	0	RadRaab	375	213	-	cm		no	0.39	-
-12	!	9.6e-08	41.9	0.1	Luci	5496	5654	+	cm		no	0.34	-
-13	!	3.5e-07	39.7	0	Juan	375	213	-	cm		no	0.39	-
-14	!	3.5e-07	39.7	0	Aurora	378	216	-	cm		no	0.39	-
-15	!	3.5e-07	39.7	0	Claudi	376	214	-	cm		no	0.39	-
-16	!	3.5e-07	39.7	0	QCM11	374	212	-	cm		no	0.39	-
-17	!	3.5e-07	39.7	0	Stitch	375	213	-	cm		no	0.39	-
-18	!	3.5e-07	39.7	0	Goe4	376	214	-	cm		no	0.39	-
-19	!	2.3e-06	36.4	0	SerPounce	378	216	-	cm		no	0.4	-
-20	!	1.3e-05	33.2	0	MG-B1	331	167	-	cm		no	0.36	-
------	inclusion	threshold	------
-21	?	4.5	10.6	0	MG-B1	5742	5713	-	cm		no	0.2	-
-22	?	7	9.9	0	Juan	14295	14372	+	cm		no	0.32	-
-23	?	7	9.9	0	Goe4	14873	14950	+	cm		no	0.32	-
-24	?	7.9	9.7	0.3	Luci	8867	8951	+	cm		no	0.29	-
