# Supplementary material for: Genomic Analysis of the Recent Viral Isolate vB_BthP-Goe4 Reveals Increased Diversity of φ29-Like Phages
Source: Viruses. 2018 Nov 13;10(11):624. doi: 10.3390/v10110624 (PMC6266182; doi:10.3390/v10110624)
Supplement: Supplementary file 1 [file viruses-10-00624-s001.zip › Supplement_final/TableS5(ANI_percentage_identity).xlsx]

## Sheet: ANIm_percentage_identity
	Harambe	RadRaab	Nf	Goe1	SerPounce	QCM11	B103	MG-B1	KonjoTrouble	GA-1	Luci	BeachBum	PZA	Aurora	Juan	Claudi	Goe6	VMY22	phi29	Stitch	Goe4
Harambe	1	0	0	0	0	0	0	0	0	0	0	0.972729	0	0	0	0	0	0	0	0	0
RadRaab	0	1	0	0	0.915879	0.929993	0	0.843117	0.914766	0	0	0	0	0.909757	0.926833	0.918785	0	0	0	0.986893	0.929808
Nf	0	0	1	0.96066	0	0	0.903442	0	0	0	0	0	0	0	0	0	0	0	0	0	0
Goe1	0	0	0.96066	1	0	0	0.897939	0	0	0	0	0	0	0	0	0	0	0	0	0	0
SerPounce	0	0.915879	0	0	1	0.93616	0	0.83642	0.942441	0	0	0	0	0.921692	0.936889	0.956614	0	0	0	0.919369	0.900401
QCM11	0	0.929993	0	0	0.93616	1	0	0.849265	0.93442	0	0	0	0	0.920467	0.938827	0.941858	0	0	0	0.938442	0.91562
B103	0	0	0.903442	0.897939	0	0	1	0	0	0	0	0	0	0	0	0	0	0	0	0	0
MG-B1	0	0.843117	0	0	0.83642	0.849265	0	1	0.854188	0	0	0	0	0.851304	0.850088	0.832687	0	0	0	0.842342	0.824105
KonjoTrouble	0	0.914766	0	0	0.942441	0.93442	0	0.854188	1	0	0	0	0	0.920289	0.938374	0.953137	0	0	0	0.918677	0.890726
GA-1	0	0	0	0	0	0	0	0	0	1	0	0	0	0	0	0	0	0	0	0	0
Luci	0	0	0	0	0	0	0	0	0	0	1	0	0	0	0	0	0	0	0	0	0
BeachBum	0.972729	0	0	0	0	0	0	0	0	0	0	1	0	0	0	0	0	0	0	0	0
PZA	0	0	0	0	0	0	0	0	0	0	0	0	1	0	0	0	0.897728	0	0.896981	0	0
Aurora	0	0.909757	0	0	0.921692	0.920467	0	0.851304	0.920289	0	0	0	0	1	0.925515	0.914713	0	0	0	0.909117	0.899995
Juan	0	0.926833	0	0	0.936889	0.938827	0	0.850088	0.938374	0	0	0	0	0.925515	1	0.94986	0	0	0	0.928906	0.92245
Claudi	0	0.918785	0	0	0.956614	0.941858	0	0.832687	0.953137	0	0	0	0	0.914713	0.94986	1	0	0	0	0.922087	0.89453
Goe6	0	0	0	0	0	0	0	0	0	0	0	0	0.897728	0	0	0	1	0	0.953027	0	0
VMY22	0	0	0	0	0	0	0	0	0	0	0	0	0	0	0	0	0	1	0	0	0
phi29	0	0	0	0	0	0	0	0	0	0	0	0	0.896981	0	0	0	0.953027	0	1	0	0
Stitch	0	0.986893	0	0	0.919369	0.938442	0	0.842342	0.918677	0	0	0	0	0.909117	0.928906	0.922087	0	0	0	1	0.932437
Goe4	0	0.929808	0	0	0.900401	0.91562	0	0.824105	0.890726	0	0	0	0	0.899995	0.92245	0.89453	0	0	0	0.932437	1

## Sheet: ANIb_percentage_identity
	Stitch	MG-B1	PZA	phi29	B103	Goe1	Nf	Goe4	Claudi	GA-1	QCM11	BeachBum	VMY22	Aurora	Goe6	SerPounce	Juan	KonjoTrouble	RadRaab	Luci	Harambe
Stitch	1	0.755722	0	0	0.6504	0.6598	0.6663	0.899344	0.902139	0	0.908406	0.6944	0	0.859476	0	0.89415	0.890019	0.900367	0.987438	0	0.6885
MG-B1	0.75918	1	0	0.6477	0	0	0	0.756936	0.74	0	0.752075	0.7101	0	0.749073	0	0.75243	0.7569	0.75406	0.75809	0	0.7104
PZA	0	0	1	0.894726	0.715945	0.713125	0.714258	0	0	0	0	0	0	0	0.893294	0	0	0	0	0	0
phi29	0	0	0.892632	1	0.709542	0.709908	0.710823	0	0	0	0	0	0	0	0.951289	0	0	0	0	0	0
B103	0	0	0.704731	0.705855	1	0.901756	0.909263	0	0	0	0	0.6512	0.6533	0	0.700692	0	0	0	0	0.6461	0.6394
Goe1	0	0	0.7082	0.7057	0.898429	1	0.962344	0	0	0	0	0.6655	0.6568	0	0.702046	0	0	0	0	0.65775	0.657
Nf	0	0	0.710592	0.705331	0.906179	0.960761	1	0	0	0	0	0.6604	0.664	0	0.703677	0	0	0	0	0.66015	0.6518
Goe4	0.904024	0.734475	0	0	0	0	0	1	0.837817	0	0.897483	0.7133	0	0.87467	0	0.845684	0.902867	0.843783	0.911189	0	0.7132
Claudi	0.904175	0.74998	0	0	0.6502	0.6569	0.6651	0.836867	1	0	0.888271	0.7037	0	0.863483	0	0.925492	0.917859	0.9492	0.897541	0	0.7009
GA-1	0	0	0	0	0	0.6367	0.6355	0	0	1	0	0	0	0	0	0	0	0	0	0	0
QCM11	0.914267	0.74497	0	0	0.6492	0.6503	0.6581	0.889765	0.896319	0	1	0.693	0	0.899471	0	0.89031	0.915841	0.898259	0.900468	0	0.6895
BeachBum	0.7535	0.7442	0	0	0.6421	0	0.6357	0.7391	0.7457	0	0.7412	1	0.6598	0.7519	0	0.7497	0.7433	0.7432	0.7585	0	0.977521
VMY22	0	0	0	0	0	0.64135	0.636	0	0	0	0	0.64965	1	0	0	0	0	0	0	0	0.65145
Aurora	0.8593	0.73103	0	0	0	0	0	0.876665	0.852788	0	0.902543	0.7515	0	1	0	0.854756	0.904816	0.86196	0.866622	0	0.7522
Goe6	0	0	0.890861	0.950894	0.705469	0.7092	0.711423	0	0	0	0	0.6625	0.6431	0	1	0	0	0	0	0.6471	0.6633
SerPounce	0.893739	0.753491	0.6551	0	0.64415	0.6536	0.6586	0.841184	0.930705	0	0.88307	0.687	0	0.867989	0	1	0.904976	0.918667	0.886268	0	0.6832
Juan	0.886529	0.742575	0.6602	0.6522	0.6379	0.635	0	0.905121	0.907637	0	0.919814	0	0	0.902879	0.6565	0.891728	1	0.88311	0.878489	0	0
KonjoTrouble	0.912431	0.74994	0.6622	0.6534	0	0	0.6587	0.845506	0.953368	0	0.896465	0.7471	0	0.880747	0.6534	0.91735	0.90715	1	0.894883	0	0.7438
RadRaab	0.986319	0.758714	0.6614	0.6535	0	0	0	0.904629	0.896768	0	0.895376	0.7732	0	0.861171	0.6596	0.890089	0.881876	0.889822	1	0	0.7746
Luci	0	0	0.65515	0.6435	0.6591	0.6505	0.65545	0	0	0	0	0	0	0	0.6402	0	0	0	0	1	0
Harambe	0.7038	0.7089	0	0	0.6392	0	0	0.6967	0.7	0	0.6974	0.97591	0.654167	0.7258	0	0.7028	0.7006	0.7035	0.7173	0	1
