# Supplementary material for: Genomic Analysis of the Recent Viral Isolate vB_BthP-Goe4 Reveals Increased Diversity of φ29-Like Phages
Source: Viruses. 2018 Nov 13;10(11):624. doi: 10.3390/v10110624 (PMC6266182; doi:10.3390/v10110624)
Supplement: Supplementary file 1 [file viruses-10-00624-s001.zip › Supplement_final/TableS6(orthology_analysis).xlsx]

## Sheet: myproject
# Species	Genes	Alg.-Conn.	01_MG-B1_cds_aa.faa	02_Aurora_cds_aa.faa	03_Goe4_cds_aa.faa	04_RadR_art_cds_aa.faa	05_Stitch_cds_aa.faa	06_KonT_art_cds_aa.faa	07_SerPounce_cds_aa.faa	08_Claudi_cds_aa.faa	09_QCM11_cds_aa.faa	10_Juan_art_cds_aa.faa	11_B103_cds_aa.faa	12_Nf_cds_aa.faa	13_Goe1_cds_aa.faa	14_PZA_art_cds_aa.faa	15_Goe6_cds_aa.faa	16_phi29_cds_aa.faa	17_Harambe_cds_aa.faa	18_BeachBum_cds_aa.faa	19_VMY22_cds_aa.faa	20_GA-1_cds_aa.faa	21_Luci_art_cds_aa.faa	22_CP1_cds_aa.faa	23_PRD1_cds_aa.faa
13	13	0.153	mgb1_002	AURORA_1	Goe4_c00020	RadR_c00010	BIZ85_gp01	KonT_c00010	SERPOUNCE_1	CLAUDI_1	QCM11_1	Juan_c00010	*	*	*	*	*	*	HARAMBE_15	BEACHBUM_12	AVU82_gp02	*	*	*	*
10	10	1	mgb1_011	AURORA_9	Goe4_c00120	RadR_c00110	BIZ85_gp11	KonT_c00100	SERPOUNCE_10	CLAUDI_10	QCM11_10	Juan_c00090	*	*	*	*	*	*	*	*	*	*	*	*	*
3	3	1	*	*	*	*	*	KonT_c00110	SERPOUNCE_11	CLAUDI_11	*	*	*	*	*	*	*	*	*	*	*	*	*	*	*
23	23	0.391	mgb1_014	AURORA_12	Goe4_c00150	RadR_c00130	BIZ85_gp13	KonT_c00130	SERPOUNCE_13	CLAUDI_13	QCM11_13	Juan_c00100	B103_01	ACH57069.1	Goe1_c00070	PZA_c00060	Goe6_c00050	phi29_gp2	HARAMBE_5	BEACHBUM_5	AVU82_gp07	GA-1p09	Luci_c00110	Cp-1p05	PRD1_02
21	21	0.332	mgb1_015	AURORA_13	Goe4_c00160	RadR_c00140	BIZ85_gp14	KonT_c00140	SERPOUNCE_14	CLAUDI_14	QCM11_14	Juan_c00110	B103_02	ACH57070.1	Goe1_c00080	PZA_c00050	Goe6_c00060	phi29_gp3	HARAMBE_4	BEACHBUM_4	AVU82_gp08	GA-1p11	Luci_c00100	*	*
10	10	1	mgb1_016	AURORA_14	Goe4_c00170	RadR_c00150	BIZ85_gp15	KonT_c00150	SERPOUNCE_15	CLAUDI_15	QCM11_15	Juan_c00120	*	*	*	*	*	*	*	*	*	*	*	*	*
9	9	1	mgb1_017	AURORA_15	*	RadR_c00160	BIZ85_gp16	KonT_c00160	SERPOUNCE_16	CLAUDI_16	QCM11_16	Juan_c00130	*	*	*	*	*	*	*	*	*	*	*	*	*
3	3	1	*	*	*	*	*	KonT_c00170	SERPOUNCE_18	CLAUDI_17	*	*	*	*	*	*	*	*	*	*	*	*	*	*	*
12	12	0.43	mgb1_003	AURORA_2	Goe4_c00030	RadR_c00020	BIZ85_gp02	KonT_c00020	SERPOUNCE_2	CLAUDI_2	QCM11_2	Juan_c00020	*	*	*	*	*	*	HARAMBE_6	BEACHBUM_6	*	*	*	*	*
10	10	1	mgb1_019	AURORA_17	Goe4_c00200	RadR_c00180	BIZ85_gp19	KonT_c00190	SERPOUNCE_20	CLAUDI_19	QCM11_17	Juan_c00150	*	*	*	*	*	*	*	*	*	*	*	*	*
4	4	1	*	*	Goe4_c00220	*	*	KonT_c00200	SERPOUNCE_21	CLAUDI_20	*	*	*	*	*	*	*	*	*	*	*	*	*	*	*
4	4	1	mgb1_023	*	*	*	*	KonT_c00210	SERPOUNCE_22	CLAUDI_21	*	*	*	*	*	*	*	*	*	*	*	*	*	*	*
4	4	1	*	*	*	*	*	KonT_c00240	SERPOUNCE_24	CLAUDI_28	QCM11_20	*	*	*	*	*	*	*	*	*	*	*	*	*	*
3	3	1	*	*	*	*	*	*	SERPOUNCE_25	CLAUDI_25	QCM11_21	*	*	*	*	*	*	*	*	*	*	*	*	*	*
18	18	0.167	mgb1_025	AURORA_24	Goe4_c00250	RadR_c00190	BIZ85_gp21	KonT_c00250	SERPOUNCE_26	CLAUDI_29	QCM11_23	*	B103_05	ACH57073.1	Goe1_c00120	PZA_c00010	Goe6_c00090	phi29_gp6	HARAMBE_1	BEACHBUM_1	*	GA-1p17	*	*	*
10	10	1	mgb1_027	AURORA_25	Goe4_c00260	RadR_c00200	BIZ85_gp22	KonT_c00260	SERPOUNCE_27	CLAUDI_30	QCM11_24	Juan_c00200	*	*	*	*	*	*	*	*	*	*	*	*	*
22	22	1	mgb1_028	AURORA_26	Goe4_c00270	RadR_c00210	BIZ85_gp23	KonT_c00270	SERPOUNCE_28	CLAUDI_31	QCM11_25	Juan_c00210	B103_07	ACH57075.1	Goe1_c00170	PZA_c00120	Goe6_c00110	phi29_gp8	HARAMBE_17	BEACHBUM_14	AVU82_gp13	GA-1p23	Luci_c00200	Cp-1p09	*
10	10	1	mgb1_004	AURORA_3	Goe4_c00040	RadR_c00030	BIZ85_gp03	KonT_c00030	SERPOUNCE_3	CLAUDI_3	QCM11_3	Juan_c00030	*	*	*	*	*	*	*	*	*	*	*	*	*
21	21	1	mgb1_029	AURORA_27	Goe4_c00280	RadR_c00220	BIZ85_gp24	KonT_c00280	SERPOUNCE_30	CLAUDI_32	QCM11_26	Juan_c00220	B103_09	ACH57077.1	Goe1_c00190	PZA_c00140	Goe6_c00130	phi29_gp9	HARAMBE_20	BEACHBUM_17	AVU82_gp14	GA-1p25	Luci_c00190	*	*
22	22	1	mgb1_030	AURORA_28	Goe4_c00290	RadR_c00230	BIZ85_gp25	KonT_c00290	SERPOUNCE_31	CLAUDI_33	QCM11_27	Juan_c00230	B103_10	ACH57078.1	Goe1_c00200	PZA_c00150	Goe6_c00140	phi29_gp10	HARAMBE_21	BEACHBUM_18	AVU82_gp15	GA-1p27	Luci_c00180	Cp-1p11	*
19	19	1	mgb1_031	AURORA_29	Goe4_c00300	RadR_c00240	BIZ85_gp26	KonT_c00300	SERPOUNCE_32	CLAUDI_34	QCM11_28	Juan_c00240	B103_11	*	*	PZA_c00160	Goe6_c00150	phi29_gp11	HARAMBE_22	BEACHBUM_19	AVU82_gp16	GA-1p29	Luci_c00170	*	*
11	11	1	*	AURORA_30	Goe4_c00310	RadR_c00250	BIZ85_gp27	KonT_c00310	SERPOUNCE_33	CLAUDI_35	QCM11_29	Juan_c00250	*	*	*	*	*	*	HARAMBE_23	BEACHBUM_20	*	*	*	*	*
13	13	1	mgb1_033	AURORA_31	Goe4_c00320	RadR_c00260	BIZ85_gp28	KonT_c00320	SERPOUNCE_34	CLAUDI_36	QCM11_30	Juan_c00260	*	*	*	*	*	*	HARAMBE_24	BEACHBUM_21	AVU82_gp18	*	*	*	*
9	9	1	*	AURORA_32	Goe4_c00330	RadR_c00270	BIZ85_gp29	KonT_c00330	SERPOUNCE_35	CLAUDI_37	QCM11_31	Juan_c00270	*	*	*	*	*	*	*	*	*	*	*	*	*
9	9	1	*	AURORA_33	Goe4_c00340	RadR_c00280	BIZ85_gp30	KonT_c00340	SERPOUNCE_36	CLAUDI_38	QCM11_32	Juan_c00280	*	*	*	*	*	*	*	*	*	*	*	*	*
22	22	1	mgb1_036	AURORA_34	Goe4_c00350	RadR_c00290	BIZ85_gp31	KonT_c00350	SERPOUNCE_37	CLAUDI_39	QCM11_33	Juan_c00290	B103_16	ACH57084.1	Goe1_c00260	PZA_c00210	Goe6_c00200	phi29_gp16	HARAMBE_27	BEACHBUM_24	AVU82_gp21	GA-1p39	Luci_c00120	Cp-1p23	*
9	9	1	mgb1_039	AURORA_35	Goe4_c00360	RadR_c00300	BIZ85_gp33	*	SERPOUNCE_39	CLAUDI_42	QCM11_36	Juan_c00300	*	*	*	*	*	*	*	*	*	*	*	*	*
10	10	1	mgb1_005	AURORA_4	Goe4_c00050	RadR_c00040	BIZ85_gp04	KonT_c00040	SERPOUNCE_4	CLAUDI_4	QCM11_4	Juan_c00040	*	*	*	*	*	*	*	*	*	*	*	*	*
10	10	1	mgb1_040	AURORA_36	Goe4_c00370	RadR_c00310	BIZ85_gp34	KonT_c00370	SERPOUNCE_40	CLAUDI_43	QCM11_37	Juan_c00310	*	*	*	*	*	*	*	*	*	*	*	*	*
7	7	1	*	AURORA_37	Goe4_c00380	*	*	KonT_c00380	SERPOUNCE_41	CLAUDI_44	QCM11_38	Juan_c00320	*	*	*	*	*	*	*	*	*	*	*	*	*
10	10	1	mgb1_041	AURORA_38	Goe4_c00390	RadR_c00320	BIZ85_gp35	KonT_c00390	SERPOUNCE_42	CLAUDI_45	QCM11_39	Juan_c00330	*	*	*	*	*	*	*	*	*	*	*	*	*
19	19	0.189	mgb1_042	AURORA_39	Goe4_c00400	RadR_c00330	BIZ85_gp36	KonT_c00400	SERPOUNCE_43	CLAUDI_46	QCM11_40	Juan_c00340	*	ACH57088.1	Goe1_c00290	PZA_c00240	Goe6_c00230	phi29_gp16.7	HARAMBE_32	BEACHBUM_29	AVU82_gp24	GA-1p43	*	*	*
9	9	1	*	AURORA_5	Goe4_c00060	RadR_c00050	BIZ85_gp05	KonT_c00050	SERPOUNCE_5	CLAUDI_5	QCM11_5	Juan_c00050	*	*	*	*	*	*	*	*	*	*	*	*	*
10	10	0.395	mgb1_006	AURORA_6	Goe4_c00070	RadR_c00060	BIZ85_gp06	KonT_c00060	SERPOUNCE_6	CLAUDI_6	QCM11_6	Juan_c00060	*	*	*	*	*	*	*	*	*	*	*	*	*
13	13	1	mgb1_007	AURORA_7	Goe4_c00080	RadR_c00070	BIZ85_gp07	KonT_c00070	SERPOUNCE_7	CLAUDI_7	QCM11_7	Juan_c00070	*	*	*	*	*	*	HARAMBE_11	BEACHBUM_9	AVU82_gp05	*	*	*	*
3	3	1	*	*	*	*	*	KonT_c00080	SERPOUNCE_8	CLAUDI_8	*	*	*	*	*	*	*	*	*	*	*	*	*	*	*
10	10	1	mgb1_010	AURORA_8	Goe4_c00100	RadR_c00080	BIZ85_gp08	KonT_c00090	SERPOUNCE_9	CLAUDI_9	QCM11_8	Juan_c00080	*	*	*	*	*	*	*	*	*	*	*	*	*
2	2	1	*	*	*	*	*	*	*	CLAUDI_40	QCM11_34	*	*	*	*	*	*	*	*	*	*	*	*	*	*
3	3	1	*	AURORA_10	*	*	*	KonT_c00120	*	CLAUDI_12	*	*	*	*	*	*	*	*	*	*	*	*	*	*	*
2	2	1	*	*	*	*	*	*	*	*	*	Juan_c00190	*	*	*	*	*	*	*	*	*	*	Luci_c00070	*	*
2	2	1	*	*	*	*	*	*	*	*	*	*	*	ACH57079.1	Goe1_c00210	*	*	*	*	*	*	*	*	*	*
2	2	1	*	*	*	*	*	KonT_c00180	*	CLAUDI_18	*	*	*	*	*	*	*	*	*	*	*	*	*	*	*
5	5	0.4	*	AURORA_16	Goe4_c00190	RadR_c00170	BIZ85_gp17	*	*	*	*	Juan_c00140	*	*	*	*	*	*	*	*	*	*	*	*	*
3	3	1	*	AURORA_20	Goe4_c00230	*	*	*	*	*	*	Juan_c00170	*	*	*	*	*	*	*	*	*	*	*	*	*
3	3	1	*	AURORA_40	Goe4_c00410	RadR_c00340	*	*	*	*	*	*	*	*	*	*	*	*	*	*	*	*	*	*	*
4	4	1	*	*	Goe4_c00110	RadR_c00100	BIZ85_gp10	*	*	*	QCM11_9	*	*	*	*	*	*	*	*	*	*	*	*	*	*
10	10	1	mgb1_035	*	*	*	*	*	*	*	*	*	B103_15	ACH57083.1	Goe1_c00250	PZA_c00200	Goe6_c00190	phi29_gp15	HARAMBE_26	BEACHBUM_23	AVU82_gp20	*	*	*	*
2	2	1	*	*	*	*	*	KonT_c00360	*	*	QCM11_35	*	*	*	*	*	*	*	*	*	*	*	*	*	*
2	2	1	*	AURORA_18	*	*	*	*	*	*	QCM11_18	*	*	*	*	*	*	*	*	*	*	*	*	*	*
2	2	1	*	AURORA_23	*	*	*	*	*	*	QCM11_19	*	*	*	*	*	*	*	*	*	*	*	*	*	*
2	2	1	*	AURORA_19	*	*	*	*	*	*	*	Juan_c00160	*	*	*	*	*	*	*	*	*	*	*	*	*
2	2	1	*	*	*	RadR_c00090	BIZ85_gp09	*	*	*	*	*	*	*	*	*	*	*	*	*	*	*	*	*	*
2	2	1	*	*	*	RadR_c00120	BIZ85_gp12	*	*	*	*	*	*	*	*	*	*	*	*	*	*	*	*	*	*
11	11	0.248	*	*	*	*	*	*	*	*	*	*	B103_06	ACH57074.1	Goe1_c00160	PZA_c00110	Goe6_c00100	phi29_gp7	HARAMBE_16	BEACHBUM_13	AVU82_gp12	GA-1p21	Luci_c00210	*	*
4	4	1	*	*	*	*	*	*	*	*	*	*	*	*	*	*	*	*	HARAMBE_2	BEACHBUM_2	AVU82_gp10	GA-1p15	*	*	*
11	11	1	*	*	*	*	*	*	*	*	*	*	B103_03	ACH57071.1	Goe1_c00100	PZA_c00040	Goe6_c00061	phi29_gp4	HARAMBE_3	BEACHBUM_3	AVU82_gp09	GA-1p12	Luci_c00090	*	*
7	7	1	*	*	*	*	*	*	*	*	*	*	B103_13	ACH57081.1	Goe1_c00230	PZA_c00180	Goe6_c00170	phi29_gp13	*	*	*	GA-1p33	*	*	*
8	8	1	*	*	*	*	*	*	*	*	*	*	B103_14	ACH57082.1	Goe1_c00240	PZA_c00190	Goe6_c00180	phi29_gp14	*	*	*	GA-1p35	Luci_c00140	*	*
8	8	0.233	*	*	*	*	*	*	*	*	*	*	*	ACH57066.1	Goe1_c00040	PZA_c00080	Goe6_c00030	phi29_gp0.8	HARAMBE_12	BEACHBUM_10	AVU82_gp04	*	*	*	*
2	2	1	*	*	*	*	*	*	*	*	*	*	*	*	*	*	*	*	HARAMBE_14	BEACHBUM_11	*	*	*	*	*
2	2	1	*	*	*	*	*	*	*	*	*	*	*	*	*	*	*	*	HARAMBE_18	BEACHBUM_15	*	*	*	*	*
2	2	1	*	*	*	*	*	*	*	*	*	*	*	*	*	*	*	*	HARAMBE_19	BEACHBUM_16	*	*	*	*	*
3	3	1	*	*	*	*	*	*	*	*	*	*	*	*	*	*	*	*	HARAMBE_25	BEACHBUM_22	AVU82_gp19	*	*	*	*
2	2	1	*	*	*	*	*	*	*	*	*	*	*	*	*	*	*	*	HARAMBE_28	BEACHBUM_25	*	*	*	*	*
2	2	1	*	*	*	*	*	*	*	*	*	*	*	*	*	*	*	*	HARAMBE_29	BEACHBUM_26	*	*	*	*	*
3	3	1	*	*	*	*	*	*	*	*	*	*	*	*	*	*	*	*	HARAMBE_30	BEACHBUM_27	AVU82_gp23	*	*	*	*
2	2	1	*	*	*	*	*	*	*	*	*	*	*	*	*	*	*	*	HARAMBE_31	BEACHBUM_28	*	*	*	*	*
2	2	1	*	*	*	*	*	*	*	*	*	*	*	*	*	*	*	*	HARAMBE_33	BEACHBUM_30	*	*	*	*	*
2	2	1	*	*	*	*	*	*	*	*	*	*	*	*	*	*	*	*	HARAMBE_7	BEACHBUM_7	*	*	*	*	*
2	2	1	*	*	*	*	*	*	*	*	*	*	*	*	*	*	*	*	HARAMBE_10	BEACHBUM_8	*	*	*	*	*
5	5	1	*	*	*	*	*	*	*	*	*	*	*	ACH57065.1	Goe1_c00030	PZA_c00090	Goe6_c00020	phi29_gp0.6	*	*	*	*	*	*	*
6	6	1	*	*	*	*	*	*	*	*	*	*	B103_12	ACH57080.1	Goe1_c00220	PZA_c00170	Goe6_c00160	phi29_gp12	*	*	*	*	*	*	*
5	5	0.317	*	*	*	*	*	*	*	*	*	*	*	ACH57089.1	Goe1_c00300	PZA_c00250	Goe6_c00240	phi29_gp16.8	*	*	*	*	*	*	*
7	7	1	*	*	*	*	*	*	*	*	*	*	B103_04	ACH57072.1	Goe1_c00110	PZA_c00030	Goe6_c00070	phi29_gp5	*	*	*	*	Luci_c00080	*	*
6	6	1	*	*	*	*	*	*	*	*	*	*	B103_08	ACH57076.1	Goe1_c00180	PZA_c00130	Goe6_c00120	phi29_gp8.5	*	*	*	*	*	*	*
2	2	1	*	*	*	*	*	*	*	*	*	*	*	ACH57067.1	Goe1_c00050	*	*	*	*	*	*	*	*	*	*
2	2	1	*	*	*	*	*	*	*	*	*	*	*	ACH57068.1	Goe1_c00060	*	*	*	*	*	*	*	*	*	*
3	3	1	*	*	*	*	*	*	*	*	*	*	B103_17	ACH57091.1	Goe1_c00320	*	*	*	*	*	*	*	*	*	*
2	2	1	*	*	*	*	*	*	*	*	*	*	*	*	*	PZA_c00100	*	phi29_gp0.4	*	*	*	*	*	*	*
3	3	1	*	*	*	*	*	*	*	*	*	*	*	*	*	PZA_c00070	Goe6_c00040	phi29_gp1	*	*	*	*	*	*	*
3	3	1	*	*	*	*	*	*	*	*	*	*	*	*	*	PZA_c00230	Goe6_c00220	phi29_gp16.6	*	*	*	*	*	*	*
3	3	1	*	*	*	*	*	*	*	*	*	*	*	*	*	PZA_c00260	Goe6_c00250	phi29_gp16.9	*	*	*	*	*	*	*
3	3	1	*	*	*	*	*	*	*	*	*	*	*	*	*	PZA_c00270	Goe6_c00260	phi29_gp17	*	*	*	*	*	*	*
3	3	1	*	*	*	*	*	*	*	*	*	*	*	*	*	PZA_c00020	Goe6_c00080	phi29_gp5.5	*	*	*	*	*	*	*
2	2	1	*	*	*	*	*	*	*	*	*	*	*	*	*	PZA_c00220	Goe6_c00210	*	*	*	*	*	*	*	*
