# Supplementary material for: Genomic Analysis of the Recent Viral Isolate vB_BthP-Goe4 Reveals Increased Diversity of φ29-Like Phages
Source: Viruses. 2018 Nov 13;10(11):624. doi: 10.3390/v10110624 (PMC6266182; doi:10.3390/v10110624)
Supplement: Supplementary file 1 [file viruses-10-00624-s001.zip › Supplement_final/Table_S4(ITRs_of_phi29-like-phages).xlsx]

## Sheet: Tabelle1
Strain	Genome ends 5'
>MG-B1-L	AAATATAgTGGGGTACACTTTTTACAGGAAAATCATCCATAAAAATGTAACCTTGTCAAC
>MG-B1-R	AAATATAaTGGGGTACACTTTTATTTCATTTTCCCCCATTAATCAGTTGACAAAATATTA
>Aurora-L	AATAAATGTAAAGGGGTACACTTTTCTTGGATTTTTCATCCATAAAATGTTACCCATGTC
>Aurora-R	TTTTACCAGTTTCCCCCAATTAATTTTGAAATATTTTTATTAATATTGACGATATAACAT
>Goe4-L	AAATGTAAaggGGGTACACTTTTCTTGGATTTTTCACCCATAAAACGTTACCCATGTCAA
>Goe4-R	AAATGTAAttGGGTACACTTTTTTACCAGTTTCCCCCAATTAATTGTGAAATATTTTTAT
>RadRaab-L	AAATGTAAagGGGTACACTTTTCTTGGATTTTTCACCCATAAAACGTTACCCATGTCAAG
>RadRaab-R	AAATGTAAttGGGTACACTTTTTTACCAGTTTCCCCCAATTAATTGTGAAATATTTTTAT
>Stitch-L	AAATGTAaaggGGTACACTTtTCTTGGATTTTTCACCCATAAAACGTTACCCATGTCAAG
>Stitch-R	AATGTAtataGGTACACaTTaTTTTCGTTTTCCCCCATTTTATACTTGACATTTTATTAT
>KonjoTrouble-L	AAATGTAAAgGGGTACACTTTTTTCGGATTTTTCATCCATAAAATGTAACTCATGTCAAT
>KonjoTrouble-R	AAATGTAAAtGGGTACACTTTATTTTAAGTTTCCCCCATTTTTATCTTGACAAATATTTA
>SerPounce-L	AAATGTAAaggGGGTACACTTTTCTTGGATTTTTTCATCCATAAAATGCCACCCATGTCA
>SerPounce-R	AAATGTAAttGGGTACACTTTTTTTACCATTTTCCCCCAATTCACTGTGAAATATTTTTA
>Claudi-L	AAATGTAAagGGGTACACTTTTTTCGGATTTTTTCATCCATAAAATGTAACTCATGTCAA
>Claudi-R	TCTATGTAAttGGGTACACTTTATTTTCAGTTTCCCCCATTTTTATCTTGACAAATATTT
>QCM11-L	AAAATGTAAagGTACACTTTTCTTGGATTTTTCACCCATAAAATGTTACCCATGTCAAGA
>QCM11-R	AAATGTAtAttGTACACTTTATTTTCATTTTCCCCCATTTTATACTTGACATTTTATTAT
>Juan-L	AAATGTAAAgGGGTACACTTTTCTTGGATTTTTCATCCATAAAATGTTACCCATGTCAAG
>Juan-R	AAATGTAAAttGGGTACACTTTATTTTTAGTTTCCCCCATTTTTATCTTGACAAATATTT
>B103-L	AAAGTAAGCCCCCACCCACTTTTGACACATACCTCCTTGTATCGACAAAATAGGGCAGGG
>B103-R	AAAGTAGGGTTCAAAGCCAAATCAACCCATTTCCCCATGTACTCAAAAATATTTACAATC
>Nf-L	AAAGTAAGCCCCCACCCACTTTTGACATACATCTCCTTGTATCGACAAATTAGGGCAGGG
>Nf-R	AAAGTAAGGTTCAAAGCAAAATCGACCCATTTCCCCATGTACTCAAAAATATTTACACTC
>Goe1-L	AAAGTAAGCCCCCACCCACTTTCGTCATACATCTCCTTGTATCGACAAATTAGGGCAGGG
>Goe1-R	AAAGTAGGGTTCAGAGCAAAATCGACCCATTTCCCCATGTACTCAAAAATATTTACACTC
>PZA*-L	AAAGTAAGCCCCCACCCTTACATGATACCTTTCTCCTAATATCGACATAATCTGTCAATC
>PZA-R	AAAGTAGGGTACAACGACAACCTACCCCATTTCCCCATTGACCGACTATCTTCGACAACA
>φ29-L	AAAGTAAGCCCCCACCCTCACATGATACCATTCTCCTAATATCGACATAATCCGTCGATC
>φ29-R	AAAGTAGGGTACAGCGACAACATACACCATTTCCCCATTGACCGACTATCTTCGACAAGA
>Goe6-L	AAAGTAAGCCCCCACCCTCACATGATACCATTCTCCTAATATCGACATAATCCGTCGATC
>Goe6-R	AAAGTAGGGTATAACGACAACATACACCATTTCCCCATTGACCGACTATCTTCGCCAAGA
>Harambe-L	AAGATAGCCCCCCACCcATTTTGCCAGTAAGCCCAAAAACTTGACAAAAAGCACAAAATG
>Harambe-R	AAGATAGCCCCCCACCaATTTTCCAGATTTCCCCATCACTACACAAAAAGCTTGACAAAT
>BeachBum-L	AAGATAGCCCCCCACCcATTTTGCCAGTAAGCCCAAAAACTTGACAAAAAGCACAAAATG
>BeachBum-R	AAGATAGCCCCCCACCaATTTTCCAGATTTCCCCATCACTACACAAAAAGCTTGACAAAT
>GA-1-L	AAATAGAGTCCACCCTTCCTCCCCTCCCTTCCATCCACTTCCCAACCAATTAAACTACAA
>GA-1-R	AAATAGATTCCCCATGAACAAGCGTTCGCATTTCCCCCATTCCTCCTCCTACACATTTCC
>VMY22-L	TCGATCATTGTTCTTAGCGTGTTGGCTTGCCGTCTTAGTCATTTCAAACGCCTTGTCATA
>VMY22-R	ACCAATATTCATAGAAAACAGTCCATAAACCGTTGCACAGGGCTTGTGTATAACGTCCAC
>Luci-L	AAAAAGACTCCTGTGAGGGAGTCGATGGATATTAGTAAATTTCAAACAATTCATCAAAAC
>Luci-R	AAGATTGATTCTCGCACACAAACCCTGTTTCCCATTCTTCTGTTTCAATTTCTGTCCTTA
Table S4: ITRs of φ29-like phages.
ITR consensus is coloured and exteded homology underlined. >PZA*-L represents the ITR on the left genome end but does not correspond to the publicly available sequence (see manuscript).
