# Supplementary material for: Genomic Analysis of the Recent Viral Isolate vB_BthP-Goe4 Reveals Increased Diversity of φ29-Like Phages
Source: Viruses. 2018 Nov 13;10(11):624. doi: 10.3390/v10110624 (PMC6266182; doi:10.3390/v10110624)
Supplement: Supplementary file 1 [file viruses-10-00624-s001.zip › Supplement_final/pRNA-Nf-GA1.cm]

INFERNAL1/a [1.1.2 | July 2016]
NAME     pRNA-Nf-GA1
STATES   527
NODES    124
CLEN     171
W        189
ALPH     RNA
RF       no
CONS     yes
MAP      yes
DATE     Sat Apr 15 11:48:50 2017
COM      [1] ./cmbuild /home/rhertel/Schreibtisch/pRNA-Nf-GA1.cm /home/rhertel/Schreibtisch/pRNA-Nf-GA1.stk
COM      [2] ./cmcalibrate /home/rhertel/Schreibtisch/pRNA-Nf-GA1.cm
PBEGIN   0.05
PEND     0.05
WBETA    1e-07
QDBBETA1 1e-07
QDBBETA2 1e-15
N2OMEGA  1.52588e-05
N3OMEGA  1.52588e-05
ELSELF   -0.08926734
NSEQ     2
EFFN     1.371094
CKSUM    1914938960
NULL     0.000  0.000  0.000  0.000 
EFP7GF   -4.6950 0.71803
ECMLC    0.67149    -8.78969     0.17241     1600000      492903  0.002435
ECMGC    0.36485   -23.76079   -14.40034     1600000       12169  0.032870
ECMLI    0.56424    -8.43258     1.68196     1600000      361183  0.003322
ECMGI    0.40621   -13.96239    -5.55001     1600000       12193  0.032806
CM
                                             [ ROOT    0 ]      -      - - - - -
     S     0    -1 0     1     4     1     1   189   211  -6.637  -7.883  -0.095  -4.336                 
    IL     1     1 2     1     4    55   103   191   212  -2.817  -4.319  -0.613  -2.698                  0.000  0.000  0.000  0.000 
    IR     2     2 3     2     3    55   104   191   213  -1.925  -0.554  -4.164                          0.000  0.000  0.000  0.000 
                                             [ MATR    1 ]      -    172 - U - -
    MR     3     2 3     5     3    54   103   189   211  -8.141  -0.022  -6.459                         -1.075 -1.147 -1.783  1.477 
     D     4     2 3     5     3    52   100   188   209  -6.390  -1.568  -0.620                         
    IR     5     5 3     5     3    55   103   190   212  -1.925  -0.554  -4.164                          0.000  0.000  0.000  0.000 
                                             [ MATR    2 ]      -    171 - u - -
    MR     6     5 3     8     3    53   102   188   210  -8.141  -0.022  -6.459                         -0.528  0.344 -1.281  0.701 
     D     7     5 3     8     3    52   100   187   208  -6.390  -1.568  -0.620                         
    IR     8     8 3     8     3    54   102   189   211  -1.925  -0.554  -4.164                          0.000  0.000  0.000  0.000 
                                             [ MATR    3 ]      -    170 - U - -
    MR     9     8 3    11     2    52   101   187   209  -8.076  -0.005                                 -1.075 -1.147 -1.783  1.477 
     D    10     8 3    11     2    52   100   186   208  -4.432  -0.068                                 
    IR    11    11 3    11     2    53   101   188   210  -1.823  -0.479                                  0.000  0.000  0.000  0.000 
                                             [ BIF     4 ]      -      - - - - -
     B    12    11 3   169    13    51   100   186   208                                                 
                                             [ BEGR   85 ]      -      - - - - -
     S    13    12 1    14     3     0     3    67    86  -7.735  -0.363  -2.198                         
    IL    14    14 2    14     3     1     5    70    90  -1.442  -0.798  -4.142                          0.000  0.000  0.000  0.000 
                                             [ MATL   86 ]    119      - C - - -
    ML    15    14 2    17     3     1     6    67    86  -7.402  -0.031  -6.056                         -0.531  1.022 -1.278 -0.209 
     D    16    14 2    17     3     0     1    64    84  -7.566  -3.079  -0.190                         
    IL    17    17 3    17     3     1     5    69    89  -1.442  -0.798  -4.142                          0.000  0.000  0.000  0.000 
                                             [ MATL   87 ]    120      - U - - -
    ML    18    17 3    20     3     1     5    66    85  -7.402  -0.031  -6.056                         -0.536 -0.727 -1.195  1.182 
     D    19    17 3    20     3     0     1    64    83  -7.566  -3.079  -0.190                         
    IL    20    20 3    20     3     1     5    68    87  -1.442  -0.798  -4.142                          0.000  0.000  0.000  0.000 
                                             [ MATL   88 ]    121      - U - - -
    ML    21    20 3    23     3     1     5    65    84  -7.402  -0.031  -6.056                         -0.536 -0.727 -1.195  1.182 
     D    22    20 3    23     3     0     1    63    83  -7.566  -0.440  -1.958                         
    IL    23    23 3    23     3     1     4    67    86  -1.442  -0.798  -4.142                          0.000  0.000  0.000  0.000 
                                             [ MATL   89 ]    122      - U - - -
    ML    24    23 3    26     3     1     4    63    83  -7.735  -0.024  -6.389                         -1.075 -1.147 -1.783  1.477 
     D    25    23 3    26     3     0     0    62    82  -6.174  -1.687  -0.566                         
    IL    26    26 3    26     3     1     3    65    85  -1.442  -0.798  -4.142                          0.000  0.000  0.000  0.000 
                                             [ MATL   90 ]    123      - a - - -
    ML    27    26 3    29     3     1     4    62    82  -7.735  -0.024  -6.389                          0.634 -1.211  0.447 -0.615 
     D    28    26 3    29     3     0     0    61    81  -6.174  -1.687  -0.566                         
    IL    29    29 3    29     3     1     3    64    84  -1.442  -0.798  -4.142                          0.000  0.000  0.000  0.000 
                                             [ MATL   91 ]    124      - u - - -
    ML    30    29 3    32     3     1     4    61    81  -7.735  -0.024  -6.389                          0.494 -0.739 -0.939  0.557 
     D    31    29 3    32     3     0     0    60    80  -6.174  -1.687  -0.566                         
    IL    32    32 3    32     3     1     2    63    83  -1.442  -0.798  -4.142                          0.000  0.000  0.000  0.000 
                                             [ MATL   92 ]    125      - A - - -
    ML    33    32 3    35     3     1     3    60    80  -7.735  -0.024  -6.389                          1.599 -1.915 -1.593 -1.416 
     D    34    32 3    35     3     0     0    59    78  -6.174  -1.687  -0.566                         
    IL    35    35 3    35     3     1     2    62    82  -1.442  -0.798  -4.142                          0.000  0.000  0.000  0.000 
                                             [ MATL   93 ]    126      - a - - -
    ML    36    35 3    38     3     1     3    59    79  -7.735  -0.024  -6.389                          0.597  0.145 -0.962 -0.204 
     D    37    35 3    38     3     0     0    58    77  -6.174  -1.687  -0.566                         
    IL    38    38 3    38     3     1     1    61    81  -1.442  -0.798  -4.142                          0.000  0.000  0.000  0.000 
                                             [ MATL   94 ]    127      - u - - -
    ML    39    38 3    41     3     1     2    58    77  -7.735  -0.024  -6.389                         -0.529  0.397 -1.285  0.660 
     D    40    38 3    41     3     0     0    57    76  -6.174  -1.687  -0.566                         
    IL    41    41 3    41     3     1     1    60    80  -1.442  -0.798  -4.142                          0.000  0.000  0.000  0.000 
                                             [ MATL   95 ]    128      - a - - -
    ML    42    41 3    44     5     1     2    57    76  -6.895  -0.045  -6.710  -6.923  -7.814          0.544 -0.749 -0.933  0.509 
     D    43    41 3    44     5     0     0    56    75  -4.959  -0.803  -4.221  -2.596  -2.508         
    IL    44    44 3    44     5     1     1    57    77  -2.408  -0.496  -4.087  -5.920  -5.193          0.000  0.000  0.000  0.000 
                                             [ MATP   96 ]    129    169 a u - -
    MP    45    44 3    49     6     2     3    56    75  -9.017  -8.957  -0.022  -7.733  -8.013  -8.408 -2.739  0.984 -2.873  2.109 -3.103 -3.816  0.825 -3.116 -2.837  1.867 -3.345  0.110  0.561 -3.088 -0.959 -1.869 
    ML    46    44 3    49     6     1     1    55    74  -6.250  -6.596  -1.310  -1.005  -6.446  -3.975  0.368 -0.385 -0.191  0.094 
    MR    47    44 3    49     6     1     1    54    74  -6.988  -5.717  -1.625  -5.695  -0.829  -3.908  0.368 -0.385 -0.191  0.094 
     D    48    44 3    49     6     0     0    52    71  -9.049  -7.747  -3.544  -4.226  -4.244  -0.319 
    IL    49    49 5    49     6     1     1    56    75  -2.579  -2.842  -0.760  -4.497  -5.274  -4.934  0.000  0.000  0.000  0.000 
    IR    50    50 6    50     5     1     1    55    75  -2.408  -0.496  -5.920  -4.087  -5.193          0.000  0.000  0.000  0.000 
                                             [ MATP   97 ]    130    168 g c - -
    MP    51    50 6    55     6     2     3    54    73  -9.017  -8.957  -0.022  -7.733  -8.013  -8.408 -3.142 -2.636 -3.164  0.954 -2.806 -3.905  1.527 -3.212 -3.207  2.321 -3.666 -0.461  1.811 -3.283 -0.472 -2.105 
    ML    52    50 6    55     6     1     1    53    72  -6.250  -6.596  -1.310  -1.005  -6.446  -3.975  0.368 -0.385 -0.191  0.094 
    MR    53    50 6    55     6     1     1    52    72  -6.988  -5.717  -1.625  -5.695  -0.829  -3.908  0.368 -0.385 -0.191  0.094 
     D    54    50 6    55     6     0     0    50    69  -9.049  -7.747  -3.544  -4.226  -4.244  -0.319 
    IL    55    55 5    55     6     1     1    54    73  -2.579  -2.842  -0.760  -4.497  -5.274  -4.934  0.000  0.000  0.000  0.000 
    IR    56    56 6    56     5     1     1    53    73  -2.408  -0.496  -5.920  -4.087  -5.193          0.000  0.000  0.000  0.000 
                                             [ MATP   98 ]    131    167 g c - -
    MP    57    56 6    61     6     2     3    52    71  -9.017  -8.957  -0.022  -7.733  -8.013  -8.408 -3.450 -2.394 -3.517  1.115 -3.962 -4.309  0.416 -3.777 -3.440  2.878 -3.894  1.450  0.118 -3.638 -1.530 -2.410 
    ML    58    56 6    61     6     1     1    51    70  -6.250  -6.596  -1.310  -1.005  -6.446  -3.975  0.368 -0.385 -0.191  0.094 
    MR    59    56 6    61     6     1     1    50    70  -6.988  -5.717  -1.625  -5.695  -0.829  -3.908  0.368 -0.385 -0.191  0.094 
     D    60    56 6    61     6     0     0    48    67  -9.049  -7.747  -3.544  -4.226  -4.244  -0.319 
    IL    61    61 5    61     6     1     1    52    71  -2.579  -2.842  -0.760  -4.497  -5.274  -4.934  0.000  0.000  0.000  0.000 
    IR    62    62 6    62     5     1     1    51    71  -2.408  -0.496  -5.920  -4.087  -5.193          0.000  0.000  0.000  0.000 
                                             [ MATP   99 ]    132    166 C G - -
    MP    63    62 6    67     6     2     2    50    69  -9.017  -8.957  -0.022  -7.733  -8.013  -8.408 -4.099 -3.959 -3.861 -0.238 -2.688 -4.331  3.382 -3.451 -3.899  0.080 -4.205 -1.902  0.867 -4.195 -0.387 -2.756 
    ML    64    62 6    67     6     1     1    49    68  -6.250  -6.596  -1.310  -1.005  -6.446  -3.975  0.368 -0.385 -0.191  0.094 
    MR    65    62 6    67     6     1     1    48    68  -6.988  -5.717  -1.625  -5.695  -0.829  -3.908  0.368 -0.385 -0.191  0.094 
     D    66    62 6    67     6     0     0    46    65  -9.049  -7.747  -3.544  -4.226  -4.244  -0.319 
    IL    67    67 5    67     6     1     1    50    69  -2.579  -2.842  -0.760  -4.497  -5.274  -4.934  0.000  0.000  0.000  0.000 
    IR    68    68 6    68     5     1     1    49    69  -2.408  -0.496  -5.920  -4.087  -5.193          0.000  0.000  0.000  0.000 
                                             [ MATP  100 ]    133    165 g c - -
    MP    69    68 6    73     6     2     2    48    67  -9.017  -8.957  -0.022  -7.733  -8.013  -8.408 -3.253 -2.746 -3.249  0.865 -2.773 -3.944  2.178 -3.234 -3.288  2.298 -3.727 -0.569  1.099 -3.372 -0.422 -2.170 
    ML    70    68 6    73     6     1     1    47    66  -6.250  -6.596  -1.310  -1.005  -6.446  -3.975  0.368 -0.385 -0.191  0.094 
    MR    71    68 6    73     6     1     1    46    66  -6.988  -5.717  -1.625  -5.695  -0.829  -3.908  0.368 -0.385 -0.191  0.094 
     D    72    68 6    73     6     0     0    44    63  -9.049  -7.747  -3.544  -4.226  -4.244  -0.319 
    IL    73    73 5    73     6     1     1    48    67  -2.579  -2.842  -0.760  -4.497  -5.274  -4.934  0.000  0.000  0.000  0.000 
    IR    74    74 6    74     5     1     1    47    67  -2.408  -0.496  -5.920  -4.087  -5.193          0.000  0.000  0.000  0.000 
                                             [ MATP  101 ]    134    164 A U - -
    MP    75    74 6    79     6     2     2    46    65  -9.017  -8.957  -0.022  -7.733  -8.013  -8.408 -3.441 -2.568 -3.481  3.041 -3.648 -4.686  0.631 -3.542 -3.391  1.461 -3.921 -0.108  0.211 -3.930 -1.312 -2.339 
    ML    76    74 6    79     6     1     1    45    64  -6.250  -6.596  -1.310  -1.005  -6.446  -3.975  0.368 -0.385 -0.191  0.094 
    MR    77    74 6    79     6     1     1    44    64  -6.988  -5.717  -1.625  -5.695  -0.829  -3.908  0.368 -0.385 -0.191  0.094 
     D    78    74 6    79     6     0     0    42    61  -9.049  -7.747  -3.544  -4.226  -4.244  -0.319 
    IL    79    79 5    79     6     1     1    46    65  -2.579  -2.842  -0.760  -4.497  -5.274  -4.934  0.000  0.000  0.000  0.000 
    IR    80    80 6    80     5     1     1    45    65  -2.408  -0.496  -5.920  -4.087  -5.193          0.000  0.000  0.000  0.000 
                                             [ MATP  102 ]    135    163 C G - -
    MP    81    80 6    85     6     2     2    44    63  -9.017  -8.957  -0.022  -7.733  -8.013  -8.408 -4.099 -3.959 -3.861 -0.238 -2.688 -4.331  3.382 -3.451 -3.899  0.080 -4.205 -1.902  0.867 -4.195 -0.387 -2.756 
    ML    82    80 6    85     6     1     1    43    62  -6.250  -6.596  -1.310  -1.005  -6.446  -3.975  0.368 -0.385 -0.191  0.094 
    MR    83    80 6    85     6     1     1    42    62  -6.988  -5.717  -1.625  -5.695  -0.829  -3.908  0.368 -0.385 -0.191  0.094 
     D    84    80 6    85     6     0     0    40    59  -9.049  -7.747  -3.544  -4.226  -4.244  -0.319 
    IL    85    85 5    85     6     1     1    44    63  -2.579  -2.842  -0.760  -4.497  -5.274  -4.934  0.000  0.000  0.000  0.000 
    IR    86    86 6    86     5     1     1    43    63  -2.408  -0.496  -5.920  -4.087  -5.193          0.000  0.000  0.000  0.000 
                                             [ MATP  103 ]    136    162 U A - -
    MP    87    86 6    91     6     2     2    42    61  -9.017  -8.957  -0.022  -7.733  -8.013  -8.408 -3.746 -3.550 -3.630  0.119 -2.674 -4.233  1.642 -3.336 -3.641  0.454 -4.035 -1.461  3.062 -3.911 -0.362 -2.504 
    ML    88    86 6    91     6     1     1    41    60  -6.250  -6.596  -1.310  -1.005  -6.446  -3.975  0.368 -0.385 -0.191  0.094 
    MR    89    86 6    91     6     1     1    41    60  -6.988  -5.717  -1.625  -5.695  -0.829  -3.908  0.368 -0.385 -0.191  0.094 
     D    90    86 6    91     6     0     0    38    58  -9.049  -7.747  -3.544  -4.226  -4.244  -0.319 
    IL    91    91 5    91     6     1     1    42    61  -2.579  -2.842  -0.760  -4.497  -5.274  -4.934  0.000  0.000  0.000  0.000 
    IR    92    92 6    92     5     1     1    41    61  -2.408  -0.496  -5.920  -4.087  -5.193          0.000  0.000  0.000  0.000 
                                             [ MATP  104 ]    137    161 g c - -
    MP    93    92 6    97     6     2     2    40    59  -9.017  -8.957  -0.022  -7.733  -8.013  -8.408 -3.261 -2.729 -3.256  0.877 -2.807 -3.947  2.124 -3.256 -3.298  2.357 -3.735 -0.547  1.071 -3.372 -0.453 -2.180 
    ML    94    92 6    97     6     1     1    39    59  -6.250  -6.596  -1.310  -1.005  -6.446  -3.975  0.368 -0.385 -0.191  0.094 
    MR    95    92 6    97     6     1     1    39    58  -6.988  -5.717  -1.625  -5.695  -0.829  -3.908  0.368 -0.385 -0.191  0.094 
     D    96    92 6    97     6     0     0    37    57  -9.049  -7.747  -3.544  -4.226  -4.244  -0.319 
    IL    97    97 5    97     6     1     1    40    59  -2.579  -2.842  -0.760  -4.497  -5.274  -4.934  0.000  0.000  0.000  0.000 
    IR    98    98 6    98     5     1     1    39    59  -2.408  -0.496  -5.920  -4.087  -5.193          0.000  0.000  0.000  0.000 
                                             [ MATP  105 ]    138    160 a u - -
    MP    99    98 6   103     4     2     2    38    57  -6.699  -6.906  -0.063  -5.320                 -2.629 -2.234 -2.748  2.065 -2.732 -3.680  1.202 -2.941 -2.754  1.568 -3.282 -0.113  0.876 -2.962 -0.610  0.906 
    ML   100    98 6   103     4     1     1    38    58  -3.758  -3.940  -0.507  -2.670                  0.368 -0.385 -0.191  0.094 
    MR   101    98 6   103     4     1     1    38    57  -4.809  -3.838  -1.706  -0.766                  0.368 -0.385 -0.191  0.094 
     D   102    98 6   103     4     0     0    37    56  -4.568  -4.250  -2.265  -0.520                 
    IL   103   103 5   103     4     1     1    40    59  -1.686  -2.369  -1.117  -4.855                  0.000  0.000  0.000  0.000 
    IR   104   104 6   104     3     1     1    39    58  -1.442  -0.798  -4.142                          0.000  0.000  0.000  0.000 
                                             [ MATL  106 ]    139      - a - - -
    ML   105   104 6   107     3     1     1    35    54  -7.735  -0.024  -6.389                          0.549  0.204 -0.970 -0.193 
     D   106   104 6   107     3     0     0    34    53  -6.174  -1.687  -0.566                         
    IL   107   107 3   107     3     1     1    38    57  -1.442  -0.798  -4.142                          0.000  0.000  0.000  0.000 
                                             [ MATL  107 ]    140      - G - - -
    ML   108   107 3   110     3     1     1    34    53  -7.735  -0.024  -6.389                         -1.091 -2.227  1.580 -1.612 
     D   109   107 3   110     3     0     0    33    52  -6.174  -1.687  -0.566                         
    IL   110   110 3   110     3     1     1    37    56  -1.442  -0.798  -4.142                          0.000  0.000  0.000  0.000 
                                             [ MATL  108 ]    141      - a - - -
    ML   111   110 3   113     3     1     1    33    52  -7.735  -0.024  -6.389                          0.544 -0.749 -0.933  0.509 
     D   112   110 3   113     3     0     0    32    51  -6.174  -1.687  -0.566                         
    IL   113   113 3   113     3     1     1    36    55  -1.442  -0.798  -4.142                          0.000  0.000  0.000  0.000 
                                             [ MATL  109 ]    142      - A - - -
    ML   114   113 3   116     3     1     1    32    51  -8.141  -0.022  -6.459                          1.599 -1.915 -1.593 -1.416 
     D   115   113 3   116     3     0     0    31    50  -5.620  -0.734  -1.403                         
    IL   116   116 3   116     3     1     1    33    52  -1.925  -0.554  -4.164                          0.000  0.000  0.000  0.000 
                                             [ MATR  110 ]      -    159 - u - -
    MR   117   116 3   119     3     1     1    31    50  -8.141  -0.022  -6.459                          0.494 -0.739 -0.939  0.557 
     D   118   116 3   119     3     0     0    29    48  -6.390  -1.568  -0.620                         
    IR   119   119 3   119     3     1     1    32    51  -1.925  -0.554  -4.164                          0.000  0.000  0.000  0.000 
                                             [ MATR  111 ]      -    158 - u - -
    MR   120   119 3   122     3     1     1    30    49  -8.141  -0.022  -6.459                          0.494 -0.739 -0.939  0.557 
     D   121   119 3   122     3     0     0    28    47  -6.390  -1.568  -0.620                         
    IR   122   122 3   122     3     1     1    31    50  -1.925  -0.554  -4.164                          0.000  0.000  0.000  0.000 
                                             [ MATR  112 ]      -    157 - a - -
    MR   123   122 3   125     3     1     1    29    48  -8.141  -0.022  -6.459                          0.634 -1.211  0.447 -0.615 
     D   124   122 3   125     3     0     0    27    46  -6.390  -1.568  -0.620                         
    IR   125   125 3   125     3     1     1    30    49  -1.925  -0.554  -4.164                          0.000  0.000  0.000  0.000 
                                             [ MATR  113 ]      -    156 - a - -
    MR   126   125 3   128     3     1     1    28    47  -8.141  -0.022  -6.459                          0.634 -1.211  0.447 -0.615 
     D   127   125 3   128     3     0     0    26    45  -6.390  -1.568  -0.620                         
    IR   128   128 3   128     3     1     1    29    48  -1.925  -0.554  -4.164                          0.000  0.000  0.000  0.000 
                                             [ MATR  114 ]      -    155 - G - -
    MR   129   128 3   131     5     1     1    27    46  -6.895  -0.045  -6.710  -6.923  -7.814         -1.091 -2.227  1.580 -1.612 
     D   130   128 3   131     5     0     0    26    45  -5.352  -0.707  -2.978  -4.409  -2.404         
    IR   131   131 3   131     5     1     1    27    46  -2.408  -0.496  -5.920  -4.087  -5.193          0.000  0.000  0.000  0.000 
                                             [ MATP  115 ]    143    154 A U - -
    MP   132   131 3   136     6     2     2    26    45  -9.017  -8.957  -0.022  -7.733  -8.013  -8.408 -3.441 -2.568 -3.481  3.041 -3.648 -4.686  0.631 -3.542 -3.391  1.461 -3.921 -0.108  0.211 -3.930 -1.312 -2.339 
    ML   133   131 3   136     6     1     1    25    43  -6.250  -6.596  -1.310  -1.005  -6.446  -3.975  0.368 -0.385 -0.191  0.094 
    MR   134   131 3   136     6     1     1    24    43  -6.988  -5.717  -1.625  -5.695  -0.829  -3.908  0.368 -0.385 -0.191  0.094 
     D   135   131 3   136     6     0     0    22    41  -9.049  -7.747  -3.544  -4.226  -4.244  -0.319 
    IL   136   136 5   136     6     1     1    26    45  -2.579  -2.842  -0.760  -4.497  -5.274  -4.934  0.000  0.000  0.000  0.000 
    IR   137   137 6   137     5     1     1    25    44  -2.408  -0.496  -5.920  -4.087  -5.193          0.000  0.000  0.000  0.000 
                                             [ MATP  116 ]    144    153 C G - -
    MP   138   137 6   142     6     2     2    24    43  -9.017  -8.957  -0.022  -7.733  -8.013  -8.408 -4.099 -3.959 -3.861 -0.238 -2.688 -4.331  3.382 -3.451 -3.899  0.080 -4.205 -1.902  0.867 -4.195 -0.387 -2.756 
    ML   139   137 6   142     6     1     1    23    42  -6.250  -6.596  -1.310  -1.005  -6.446  -3.975  0.368 -0.385 -0.191  0.094 
    MR   140   137 6   142     6     1     1    23    41  -6.988  -5.717  -1.625  -5.695  -0.829  -3.908  0.368 -0.385 -0.191  0.094 
     D   141   137 6   142     6     0     0    20    39  -9.049  -7.747  -3.544  -4.226  -4.244  -0.319 
    IL   142   142 5   142     6     1     1    24    43  -2.579  -2.842  -0.760  -4.497  -5.274  -4.934  0.000  0.000  0.000  0.000 
    IR   143   143 6   143     5     1     1    23    42  -2.408  -0.496  -5.920  -4.087  -5.193          0.000  0.000  0.000  0.000 
                                             [ MATP  117 ]    145    152 g c - -
    MP   144   143 6   148     6     2     2    22    41  -9.017  -8.957  -0.140  -7.733  -3.631  -8.408 -3.021 -2.619 -3.050  0.924 -2.665 -3.780  1.593 -3.104 -3.106  2.260 -3.566 -0.521  1.129 -3.173  1.072 -2.027 
    ML   145   143 6   148     6     1     1    21    40  -6.250  -6.596  -1.310  -1.005  -6.446  -3.975  0.368 -0.385 -0.191  0.094 
    MR   146   143 6   148     6     1     1    21    40  -6.988  -5.717  -1.625  -5.695  -0.829  -3.908  0.368 -0.385 -0.191  0.094 
     D   147   143 6   148     6     0     0    19    38  -9.049  -7.747  -3.544  -4.226  -4.244  -0.319 
    IL   148   148 5   148     6     1     1    22    41  -2.579  -2.842  -0.760  -4.497  -5.274  -4.934  0.000  0.000  0.000  0.000 
    IR   149   149 6   149     5     1     1    21    40  -2.408  -0.496  -5.920  -4.087  -5.193          0.000  0.000  0.000  0.000 
                                             [ MATP  118 ]    146    151 c g - -
    MP   150   149 6   154     4     2     2    20    39  -6.331  -6.538  -0.082  -4.952                 -3.165 -3.009 -3.065  0.561 -2.167 -3.648  2.089 -2.825 -3.100  0.967 -3.488 -1.022  1.410 -3.320  1.931 -2.018 
    ML   151   149 6   154     4     1     1    21    39  -3.758  -3.940  -0.507  -2.670                  0.368 -0.385 -0.191  0.094 
    MR   152   149 6   154     4     1     1    19    38  -5.781  -4.810  -2.677  -0.340                  1.307 -1.260 -0.996 -0.719 
     D   153   149 6   154     4     0     0    19    38  -4.568  -4.250  -2.265  -0.520                 
    IL   154   154 5   154     4     1     1    22    41  -1.686  -2.369  -1.117  -4.855                  0.000  0.000  0.000  0.000 
    IR   155   155 6   155     3     1     1    21    40  -1.442  -0.798  -4.142                          0.000  0.000  0.000  0.000 
                                             [ MATL  119 ]    147      - U - - -
    ML   156   155 6   158     3     1     1    16    35  -7.402  -0.031  -6.056                         -0.536 -0.727 -1.195  1.182 
     D   157   155 6   158     3     0     0    15    34  -7.566  -0.440  -1.958                         
    IL   158   158 3   158     3     1     1    20    38  -1.442  -0.798  -4.142                          0.000  0.000  0.000  0.000 
                                             [ MATL  120 ]    148      - A - - -
    ML   159   158 3   161     3     1     1    15    33  -7.735  -0.024  -6.389                          1.599 -1.915 -1.593 -1.416 
     D   160   158 3   161     3     0     0    15    33  -6.174  -1.687  -0.566                         
    IL   161   161 3   161     3     1     1    19    37  -1.442  -0.798  -4.142                          0.000  0.000  0.000  0.000 
                                             [ MATL  121 ]    149      - A - - -
    ML   162   161 3   164     3     1     1    13    32  -7.735  -0.024  -6.389                          1.599 -1.915 -1.593 -1.416 
     D   163   161 3   164     3     0     0    13    32  -6.174  -1.687  -0.566                         
    IL   164   164 3   164     3     1     1    18    36  -1.442  -0.798  -4.142                          0.000  0.000  0.000  0.000 
                                             [ MATL  122 ]    150      - A - - -
    ML   165   164 3   167     2     1     1     1     1       *   0.000                                  1.599 -1.915 -1.593 -1.416 
     D   166   164 3   167     2     0     0     0     0       *   0.000                                 
    IL   167   167 3   167     2     1     1    13    28  -1.823  -0.479                                  0.000  0.000  0.000  0.000 
                                             [ END   123 ]      -      - - - - -
     E   168   167 3    -1     0     0     0     0     0                                                 
                                             [ BEGL    5 ]      -      - - - - -
     S   169    12 1   170     4    21    61   135   155  -0.049  -6.713  -6.120  -6.760                 
                                             [ MATP    6 ]      1    118 g c - -
    MP   170   169 1   174     6    24    63   135   156  -9.017  -8.957  -0.022  -7.733  -8.013  -8.408 -3.156 -2.626 -3.176  0.962 -2.839 -3.912  1.497 -3.235 -3.222  2.375 -3.678 -0.445  1.759 -3.289 -0.501 -2.118 
    ML   171   169 1   174     6    18    56   133   154  -6.250  -6.596  -1.310  -1.005  -6.446  -3.975  0.368 -0.385 -0.191  0.094 
    MR   172   169 1   174     6    18    56   133   154  -6.988  -5.717  -1.625  -5.695  -0.829  -3.908  0.368 -0.385 -0.191  0.094 
     D   173   169 1   174     6    14    51   130   151  -9.049  -7.747  -3.544  -4.226  -4.244  -0.319 
    IL   174   174 5   174     6    19    58   134   155  -2.579  -2.842  -0.760  -4.497  -5.274  -4.934  0.000  0.000  0.000  0.000 
    IR   175   175 6   175     5    20    59   134   155  -2.408  -0.496  -5.920  -4.087  -5.193          0.000  0.000  0.000  0.000 
                                             [ MATP    7 ]      2    117 A U - -
    MP   176   175 6   180     6    23    62   133   154  -9.017  -8.957  -0.022  -7.733  -8.013  -8.408 -3.441 -2.568 -3.481  3.041 -3.648 -4.686  0.631 -3.542 -3.391  1.461 -3.921 -0.108  0.211 -3.930 -1.312 -2.339 
    ML   177   175 6   180     6    18    56   131   152  -6.250  -6.596  -1.310  -1.005  -6.446  -3.975  0.368 -0.385 -0.191  0.094 
    MR   178   175 6   180     6    18    55   131   152  -6.988  -5.717  -1.625  -5.695  -0.829  -3.908  0.368 -0.385 -0.191  0.094 
     D   179   175 6   180     6    13    50   128   149  -9.049  -7.747  -3.544  -4.226  -4.244  -0.319 
    IL   180   180 5   180     6    19    58   132   153  -2.579  -2.842  -0.760  -4.497  -5.274  -4.934  0.000  0.000  0.000  0.000 
    IR   181   181 6   181     5    19    58   132   153  -2.408  -0.496  -5.920  -4.087  -5.193          0.000  0.000  0.000  0.000 
                                             [ MATP    8 ]      3    116 c g - -
    MP   182   181 6   186     6    23    60   131   152  -9.017  -8.957  -0.022  -7.733  -8.013  -8.408 -3.077 -2.743 -3.100  1.749 -2.564 -3.860  2.311 -3.051 -3.118  1.364 -3.586 -0.624  1.223 -3.285 -0.266 -2.039 
    ML   183   181 6   186     6    17    55   129   150  -6.250  -6.596  -1.310  -1.005  -6.446  -3.975  0.368 -0.385 -0.191  0.094 
    MR   184   181 6   186     6    17    55   129   150  -6.988  -5.717  -1.625  -5.695  -0.829  -3.908  0.368 -0.385 -0.191  0.094 
     D   185   181 6   186     6    13    50   126   147  -9.049  -7.747  -3.544  -4.226  -4.244  -0.319 
    IL   186   186 5   186     6    19    57   130   151  -2.579  -2.842  -0.760  -4.497  -5.274  -4.934  0.000  0.000  0.000  0.000 
    IR   187   187 6   187     5    19    57   130   151  -2.408  -0.496  -5.920  -4.087  -5.193          0.000  0.000  0.000  0.000 
                                             [ MATP    9 ]      4    115 a u - -
    MP   188   187 6   192     6    22    59   129   150  -9.017  -8.957  -0.022  -7.733  -8.013  -8.408 -3.108 -2.218 -3.216  2.269 -3.624 -4.357  0.592 -3.403 -3.118  1.841 -3.643  1.708  0.310 -3.548 -1.305 -2.091 
    ML   189   187 6   192     6    17    54   127   148  -6.250  -6.596  -1.310  -1.005  -6.446  -3.975  0.368 -0.385 -0.191  0.094 
    MR   190   187 6   192     6    17    54   127   148  -6.988  -5.717  -1.625  -5.695  -0.829  -3.908  0.368 -0.385 -0.191  0.094 
     D   191   187 6   192     6    13    49   125   146  -9.049  -7.747  -3.544  -4.226  -4.244  -0.319 
    IL   192   192 5   192     6    18    56   128   149  -2.579  -2.842  -0.760  -4.497  -5.274  -4.934  0.000  0.000  0.000  0.000 
    IR   193   193 6   193     5    18    56   128   149  -2.408  -0.496  -5.920  -4.087  -5.193          0.000  0.000  0.000  0.000 
                                             [ MATP   10 ]      5    114 a u - -
    MP   194   193 6   198     6    21    57   127   147  -9.017  -8.957  -0.022  -7.733  -8.013  -8.408 -3.108 -2.218 -3.216  2.269 -3.624 -4.357  0.592 -3.403 -3.118  1.841 -3.643  1.708  0.310 -3.548 -1.305 -2.091 
    ML   195   193 6   198     6    16    53   125   146  -6.250  -6.596  -1.310  -1.005  -6.446  -3.975  0.368 -0.385 -0.191  0.094 
    MR   196   193 6   198     6    16    52   125   146  -6.988  -5.717  -1.625  -5.695  -0.829  -3.908  0.368 -0.385 -0.191  0.094 
     D   197   193 6   198     6    13    49   123   144  -9.049  -7.747  -3.544  -4.226  -4.244  -0.319 
    IL   198   198 5   198     6    18    55   126   147  -2.579  -2.842  -0.760  -4.497  -5.274  -4.934  0.000  0.000  0.000  0.000 
    IR   199   199 6   199     5    18    55   126   147  -2.408  -0.496  -5.920  -4.087  -5.193          0.000  0.000  0.000  0.000 
                                             [ MATP   11 ]      6    113 c g - -
    MP   200   199 6   204     6    19    55   125   145  -9.017  -8.957  -0.022  -7.733  -8.013  -8.408 -2.955 -2.464 -3.034  1.001 -2.694 -3.789  2.135 -3.067 -3.018  1.595 -3.476  1.198  1.124 -3.184 -0.406 -1.976 
    ML   201   199 6   204     6    16    52   124   145  -6.250  -6.596  -1.310  -1.005  -6.446  -3.975  0.368 -0.385 -0.191  0.094 
    MR   202   199 6   204     6    15    51   123   144  -6.988  -5.717  -1.625  -5.695  -0.829  -3.908  0.368 -0.385 -0.191  0.094 
     D   203   199 6   204     6    12    48   122   143  -9.049  -7.747  -3.544  -4.226  -4.244  -0.319 
    IL   204   204 5   204     6    17    54   124   145  -2.579  -2.842  -0.760  -4.497  -5.274  -4.934  0.000  0.000  0.000  0.000 
    IR   205   205 6   205     5    17    53   124   145  -2.408  -0.496  -5.920  -4.087  -5.193          0.000  0.000  0.000  0.000 
                                             [ MATP   12 ]      7    112 g c - -
    MP   206   205 6   210     4    17    53   123   143  -6.699  -6.906  -0.063  -5.320                 -3.195  0.672 -3.288  1.061 -3.591 -3.976  0.537 -3.590 -3.256  2.892 -3.702 -0.112  0.256 -3.343 -1.317 -2.278 
    ML   207   205 6   210     4    15    51   123   144  -3.758  -3.940  -0.507  -2.670                  0.368 -0.385 -0.191  0.094 
    MR   208   205 6   210     4    13    49   122   143  -4.809  -3.838  -1.706  -0.766                  0.368 -0.385 -0.191  0.094 
     D   209   205 6   210     4    12    48   121   142  -4.568  -4.250  -2.265  -0.520                 
    IL   210   210 5   210     4    16    53   124   145  -1.686  -2.369  -1.117  -4.855                  0.000  0.000  0.000  0.000 
    IR   211   211 6   211     3    16    52   123   144  -1.442  -0.798  -4.142                          0.000  0.000  0.000  0.000 
                                             [ MATL   13 ]      8      - U - - -
    ML   212   211 6   214     3    16    52   120   141  -8.141  -0.022  -6.459                         -1.075 -1.147 -1.783  1.477 
     D   213   211 6   214     3    11    47   119   140  -5.620  -0.734  -1.403                         
    IL   214   214 3   214     3    15    51   121   142  -1.925  -0.554  -4.164                          0.000  0.000  0.000  0.000 
                                             [ MATR   14 ]      -    111 - U - -
    MR   215   214 3   217     3    16    51   119   140  -8.141  -0.022  -6.459                         -1.075 -1.147 -1.783  1.477 
     D   216   214 3   217     3    10    45   118   139  -6.390  -1.568  -0.620                         
    IR   217   217 3   217     3    14    50   120   141  -1.925  -0.554  -4.164                          0.000  0.000  0.000  0.000 
                                             [ MATR   15 ]      -    110 - u - -
    MR   218   217 3   220     5    15    50   118   139  -6.895  -0.045  -6.710  -6.923  -7.814         -0.528  0.344 -1.281  0.701 
     D   219   217 3   220     5    10    44   117   138  -5.352  -0.707  -2.978  -4.409  -2.404         
    IR   220   220 3   220     5    13    48   119   139  -2.408  -0.496  -5.920  -4.087  -5.193          0.000  0.000  0.000  0.000 
                                             [ MATP   16 ]      9    109 g c - -
    MP   221   220 3   225     6    16    50   117   138  -9.017  -8.957  -0.022  -7.733  -8.013  -8.408 -2.607 -2.044 -2.766  1.268 -2.867 -3.648  1.047 -2.968 -2.710  1.661 -3.204  1.501  0.753 -2.965 -0.745  0.973 
    ML   222   220 3   225     6    11    45   116   137  -6.250  -6.596  -1.310  -1.005  -6.446  -3.975  0.368 -0.385 -0.191  0.094 
    MR   223   220 3   225     6    11    45   116   136  -6.988  -5.717  -1.625  -5.695  -0.829  -3.908  0.368 -0.385 -0.191  0.094 
     D   224   220 3   225     6     7    40   113   134  -9.049  -7.747  -3.544  -4.226  -4.244  -0.319 
    IL   225   225 5   225     6    12    47   117   138  -2.579  -2.842  -0.760  -4.497  -5.274  -4.934  0.000  0.000  0.000  0.000 
    IR   226   226 6   226     5    13    47   117   137  -2.408  -0.496  -5.920  -4.087  -5.193          0.000  0.000  0.000  0.000 
                                             [ MATP   17 ]     10    108 g c - -
    MP   227   226 6   231     6    15    48   115   136  -9.017  -8.957  -0.022  -7.733  -8.013  -8.408 -3.253 -2.746 -3.249  0.865 -2.773 -3.944  2.178 -3.234 -3.288  2.298 -3.727 -0.569  1.099 -3.372 -0.422 -2.170 
    ML   228   226 6   231     6    11    44   114   135  -6.250  -6.596  -1.310  -1.005  -6.446  -3.975  0.368 -0.385 -0.191  0.094 
    MR   229   226 6   231     6    11    44   114   135  -6.988  -5.717  -1.625  -5.695  -0.829  -3.908  0.368 -0.385 -0.191  0.094 
     D   230   226 6   231     6     7    40   111   132  -9.049  -7.747  -3.544  -4.226  -4.244  -0.319 
    IL   231   231 5   231     6    12    46   115   136  -2.579  -2.842  -0.760  -4.497  -5.274  -4.934  0.000  0.000  0.000  0.000 
    IR   232   232 6   232     5    12    46   115   135  -2.408  -0.496  -5.920  -4.087  -5.193          0.000  0.000  0.000  0.000 
                                             [ MATP   18 ]     11    107 A U - -
    MP   233   232 6   237     6    13    47   113   134  -9.017  -8.957  -0.022  -7.733  -8.013  -8.408 -3.441 -2.568 -3.481  3.041 -3.648 -4.686  0.631 -3.542 -3.391  1.461 -3.921 -0.108  0.211 -3.930 -1.312 -2.339 
    ML   234   232 6   237     6    10    43   112   133  -6.250  -6.596  -1.310  -1.005  -6.446  -3.975  0.368 -0.385 -0.191  0.094 
    MR   235   232 6   237     6    10    43   112   133  -6.988  -5.717  -1.625  -5.695  -0.829  -3.908  0.368 -0.385 -0.191  0.094 
     D   236   232 6   237     6     7    39   110   130  -9.049  -7.747  -3.544  -4.226  -4.244  -0.319 
    IL   237   237 5   237     6    11    45   113   134  -2.579  -2.842  -0.760  -4.497  -5.274  -4.934  0.000  0.000  0.000  0.000 
    IR   238   238 6   238     5    11    45   113   133  -2.408  -0.496  -5.920  -4.087  -5.193          0.000  0.000  0.000  0.000 
                                             [ MATP   19 ]     12    106 g c - -
    MP   239   238 6   243     4    12    45   111   132  -6.637  -7.883  -0.095  -4.336                 -3.346 -2.408 -3.393  1.979 -3.678 -4.243  0.683 -3.627 -3.370  2.754 -3.840 -0.050  0.355 -3.538 -1.274 -2.300 
    ML   240   238 6   243     4     8    41   111   131  -2.408  -4.532  -1.293  -1.473                  0.368 -0.385 -0.191  0.094 
    MR   241   238 6   243     4     9    42   110   131  -4.102 -12.528  -0.390  -2.485                  0.368 -0.385 -0.191  0.094 
     D   242   238 6   243     4     7    39   109   129 -12.737 -14.007  -2.036  -0.404                 
    IL   243   243 5   243     4     9    43   111   132  -2.817  -4.319  -0.613  -2.698                  0.000  0.000  0.000  0.000 
    IR   244   244 6   244     3    11    44   111   132  -1.925  -0.554  -4.164                          0.000  0.000  0.000  0.000 
                                             [ MATR   20 ]      -    105 - a - -
    MR   245   244 6   247     5    11    43   109   130  -6.895  -0.045  -6.710  -6.923  -7.814          0.544 -0.749 -0.933  0.509 
     D   246   244 6   247     5     6    39   108   129  -5.352  -0.707  -2.978  -4.409  -2.404         
    IR   247   247 3   247     5     9    42   110   130  -2.408  -0.496  -5.920  -4.087  -5.193          0.000  0.000  0.000  0.000 
                                             [ MATP   21 ]     13    104 g c - -
    MP   248   247 3   252     6    11    43   108   129  -9.017  -8.957  -0.022  -7.733  -8.013  -8.408 -3.253 -2.746 -3.249  0.865 -2.773 -3.944  2.178 -3.234 -3.288  2.298 -3.727 -0.569  1.099 -3.372 -0.422 -2.170 
    ML   249   247 3   252     6     8    39   107   128  -6.250  -6.596  -1.310  -1.005  -6.446  -3.975  0.368 -0.385 -0.191  0.094 
    MR   250   247 3   252     6     7    38   107   128  -6.988  -5.717  -1.625  -5.695  -0.829  -3.908  0.368 -0.385 -0.191  0.094 
     D   251   247 3   252     6     4    35   105   126  -9.049  -7.747  -3.544  -4.226  -4.244  -0.319 
    IL   252   252 5   252     6     9    41   108   129  -2.579  -2.842  -0.760  -4.497  -5.274  -4.934  0.000  0.000  0.000  0.000 
    IR   253   253 6   253     5     9    41   108   128  -2.408  -0.496  -5.920  -4.087  -5.193          0.000  0.000  0.000  0.000 
                                             [ MATP   22 ]     14    103 u a - -
    MP   254   253 6   258     4    10    41   106   127  -6.699  -6.906  -0.063  -5.320                 -2.946 -2.601 -3.001  1.806 -2.602 -3.816  1.641 -3.024 -3.020  1.471 -3.511 -0.477  1.903 -3.181 -0.330 -1.961 
    ML   255   253 6   258     4     7    38   106   127  -3.758  -3.940  -0.507  -2.670                  0.368 -0.385 -0.191  0.094 
    MR   256   253 6   258     4     5    36   106   127  -4.809  -3.838  -1.706  -0.766                  0.368 -0.385 -0.191  0.094 
     D   257   253 6   258     4     4    35   105   126  -4.568  -4.250  -2.265  -0.520                 
    IL   258   258 5   258     4     8    40   108   129  -1.686  -2.369  -1.117  -4.855                  0.000  0.000  0.000  0.000 
    IR   259   259 6   259     3     8    39   107   128  -1.442  -0.798  -4.142                          0.000  0.000  0.000  0.000 
                                             [ MATL   23 ]     15      - u - - -
    ML   260   259 6   262     3     9    39   104   125  -7.735  -0.024  -6.389                         -0.529  0.397 -1.285  0.660 
     D   261   259 6   262     3     4    34   103   123  -6.174  -1.687  -0.566                         
    IL   262   262 3   262     3     7    39   106   127  -1.442  -0.798  -4.142                          0.000  0.000  0.000  0.000 
                                             [ MATL   24 ]     16      - u - - -
    ML   263   262 3   265     3     8    38   103   124  -7.735  -0.024  -6.389                          0.494 -0.739 -0.939  0.557 
     D   264   262 3   265     3     3    34   102   122  -6.174  -1.687  -0.566                         
    IL   265   265 3   265     3     7    38   105   126  -1.442  -0.798  -4.142                          0.000  0.000  0.000  0.000 
                                             [ MATL   25 ]     17      - u - - -
    ML   266   265 3   268     3     8    37   102   123  -7.735  -0.024  -6.389                          0.494 -0.739 -0.939  0.557 
     D   267   265 3   268     3     3    33   101   121  -6.174  -1.687  -0.566                         
    IL   268   268 3   268     3     6    37   104   125  -1.442  -0.798  -4.142                          0.000  0.000  0.000  0.000 
                                             [ MATL   26 ]     18      - a - - -
    ML   269   268 3   271     5     7    37   101   121  -6.895  -0.045  -6.710  -6.923  -7.814          0.549  0.204 -0.970 -0.193 
     D   270   268 3   271     5     3    32   100   120  -4.959  -0.803  -4.221  -2.596  -2.508         
    IL   271   271 3   271     5     5    36   101   122  -2.408  -0.496  -4.087  -5.920  -5.193          0.000  0.000  0.000  0.000 
                                             [ MATP   27 ]     19    102 c g - -
    MP   272   271 3   276     6     7    36   100   120  -9.017  -8.957  -0.022  -7.733  -8.013  -8.408 -3.077 -2.743 -3.100  1.749 -2.564 -3.860  2.311 -3.051 -3.118  1.364 -3.586 -0.624  1.223 -3.285 -0.266 -2.039 
    ML   273   271 3   276     6     4    33    99   119  -6.250  -6.596  -1.310  -1.005  -6.446  -3.975  0.368 -0.385 -0.191  0.094 
    MR   274   271 3   276     6     4    33    98   119  -6.988  -5.717  -1.625  -5.695  -0.829  -3.908  0.368 -0.385 -0.191  0.094 
     D   275   271 3   276     6     1    29    96   117  -9.049  -7.747  -3.544  -4.226  -4.244  -0.319 
    IL   276   276 5   276     6     5    34   100   120  -2.579  -2.842  -0.760  -4.497  -5.274  -4.934  0.000  0.000  0.000  0.000 
    IR   277   277 6   277     5     5    34    99   120  -2.408  -0.496  -5.920  -4.087  -5.193          0.000  0.000  0.000  0.000 
                                             [ MATP   28 ]     20    101 U A - -
    MP   278   277 6   282     6     6    34    98   118  -9.017  -8.957  -0.022  -7.733  -8.013  -8.408 -3.746 -3.550 -3.630  0.119 -2.674 -4.233  1.642 -3.336 -3.641  0.454 -4.035 -1.461  3.062 -3.911 -0.362 -2.504 
    ML   279   277 6   282     6     4    32    97   117  -6.250  -6.596  -1.310  -1.005  -6.446  -3.975  0.368 -0.385 -0.191  0.094 
    MR   280   277 6   282     6     4    32    97   117  -6.988  -5.717  -1.625  -5.695  -0.829  -3.908  0.368 -0.385 -0.191  0.094 
     D   281   277 6   282     6     1    29    94   115  -9.049  -7.747  -3.544  -4.226  -4.244  -0.319 
    IL   282   282 5   282     6     4    33    98   118  -2.579  -2.842  -0.760  -4.497  -5.274  -4.934  0.000  0.000  0.000  0.000 
    IR   283   283 6   283     5     4    33    97   118  -2.408  -0.496  -5.920  -4.087  -5.193          0.000  0.000  0.000  0.000 
                                             [ MATP   29 ]     21    100 a u - -
    MP   284   283 6   288     4     4    32    96   116  -6.637  -7.883  -0.449  -1.983                  0.761 -2.055 -2.463  1.918 -2.480 -3.364  1.223 -2.714 -2.478  1.554 -3.017 -0.086  0.960 -2.649 -0.478 -1.565 
    ML   285   283 6   288     4     3    30    96   116  -2.408  -4.532  -1.293  -1.473                  0.368 -0.385 -0.191  0.094 
    MR   286   283 6   288     4     3    32    95   116  -4.102 -12.528  -0.390  -2.485                  0.368 -0.385 -0.191  0.094 
     D   287   283 6   288     4     1    28    93   114 -12.737 -14.007  -2.036  -0.404                 
    IL   288   288 5   288     4     3    32    96   116  -2.817  -4.319  -0.613  -2.698                  0.000  0.000  0.000  0.000 
    IR   289   289 6   289     3     4    33    96   116  -1.925  -0.554  -4.164                          0.000  0.000  0.000  0.000 
                                             [ MATR   30 ]      -     99 - A - -
    MR   290   289 6   292     5     4    33    94   115  -6.616  -0.055  -6.431  -6.643  -7.535          1.329 -1.299 -1.032 -0.758 
     D   291   289 6   292     5     1    28    93   113  -6.173  -0.357  -3.800  -5.231  -3.225         
    IR   292   292 3   292     5     3    31    94   115  -2.408  -0.496  -5.920  -4.087  -5.193          0.000  0.000  0.000  0.000 
                                             [ MATP   31 ]     22     98 U A - -
    MP   293   292 3   297     6     5    32    93   114  -9.017  -8.957  -0.022  -7.733  -8.013  -8.408 -3.746 -3.550 -3.630  0.119 -2.674 -4.233  1.642 -3.336 -3.641  0.454 -4.035 -1.461  3.062 -3.911 -0.362 -2.504 
    ML   294   292 3   297     6     2    28    92   112  -6.250  -6.596  -1.310  -1.005  -6.446  -3.975  0.368 -0.385 -0.191  0.094 
    MR   295   292 3   297     6     2    28    91   112  -6.988  -5.717  -1.625  -5.695  -0.829  -3.908  0.368 -0.385 -0.191  0.094 
     D   296   292 3   297     6     0    23    89   110  -9.049  -7.747  -3.544  -4.226  -4.244  -0.319 
    IL   297   297 5   297     6     2    30    93   113  -2.579  -2.842  -0.760  -4.497  -5.274  -4.934  0.000  0.000  0.000  0.000 
    IR   298   298 6   298     5     3    30    92   113  -2.408  -0.496  -5.920  -4.087  -5.193          0.000  0.000  0.000  0.000 
                                             [ MATP   32 ]     23     97 A U - -
    MP   299   298 6   303     6     5    31    91   112  -9.017  -8.957  -0.022  -7.733  -8.013  -8.408 -3.441 -2.568 -3.481  3.041 -3.648 -4.686  0.631 -3.542 -3.391  1.461 -3.921 -0.108  0.211 -3.930 -1.312 -2.339 
    ML   300   298 6   303     6     2    27    90   110  -6.250  -6.596  -1.310  -1.005  -6.446  -3.975  0.368 -0.385 -0.191  0.094 
    MR   301   298 6   303     6     2    27    89   110  -6.988  -5.717  -1.625  -5.695  -0.829  -3.908  0.368 -0.385 -0.191  0.094 
     D   302   298 6   303     6     0    23    87   108  -9.049  -7.747  -3.544  -4.226  -4.244  -0.319 
    IL   303   303 5   303     6     2    29    91   111  -2.579  -2.842  -0.760  -4.497  -5.274  -4.934  0.000  0.000  0.000  0.000 
    IR   304   304 6   304     5     2    29    90   111  -2.408  -0.496  -5.920  -4.087  -5.193          0.000  0.000  0.000  0.000 
                                             [ MATP   33 ]     24     96 g c - -
    MP   305   304 6   309     6     5    29    89   110  -9.017  -8.957  -0.022  -7.733  -8.013  -8.408 -3.156 -2.626 -3.176  0.962 -2.839 -3.912  1.497 -3.235 -3.222  2.375 -3.678 -0.445  1.759 -3.289 -0.501 -2.118 
    ML   306   304 6   309     6     2    26    88   108  -6.250  -6.596  -1.310  -1.005  -6.446  -3.975  0.368 -0.385 -0.191  0.094 
    MR   307   304 6   309     6     2    26    87   108  -6.988  -5.717  -1.625  -5.695  -0.829  -3.908  0.368 -0.385 -0.191  0.094 
     D   308   304 6   309     6     0    23    85   106  -9.049  -7.747  -3.544  -4.226  -4.244  -0.319 
    IL   309   309 5   309     6     2    27    89   109  -2.579  -2.842  -0.760  -4.497  -5.274  -4.934  0.000  0.000  0.000  0.000 
    IR   310   310 6   310     5     2    27    88   109  -2.408  -0.496  -5.920  -4.087  -5.193          0.000  0.000  0.000  0.000 
                                             [ MATP   34 ]     25     95 u a - -
    MP   311   310 6   315     6     4    27    87   108  -9.017  -8.957  -0.022  -7.733  -8.013  -8.408 -2.948 -2.613 -3.002  1.764 -2.589 -3.815  1.656 -3.019 -3.020  1.454 -3.512 -0.493  1.942 -3.183 -0.317 -1.962 
    ML   312   310 6   315     6     2    25    86   106  -6.250  -6.596  -1.310  -1.005  -6.446  -3.975  0.368 -0.385 -0.191  0.094 
    MR   313   310 6   315     6     2    25    86   106  -6.988  -5.717  -1.625  -5.695  -0.829  -3.908  0.368 -0.385 -0.191  0.094 
     D   314   310 6   315     6     0    22    84   104  -9.049  -7.747  -3.544  -4.226  -4.244  -0.319 
    IL   315   315 5   315     6     2    26    87   107  -2.579  -2.842  -0.760  -4.497  -5.274  -4.934  0.000  0.000  0.000  0.000 
    IR   316   316 6   316     5     2    26    86   107  -2.408  -0.496  -5.920  -4.087  -5.193          0.000  0.000  0.000  0.000 
                                             [ MATP   35 ]     26     94 g c - -
    MP   317   316 6   321     4     3    25    85   106  -6.699  -2.100  -0.450  -5.320                 -3.346 -2.408 -3.393  1.979 -3.678 -4.243  0.683 -3.627 -3.370  2.754 -3.840 -0.050  0.355 -3.538 -1.274 -2.300 
    ML   318   316 6   321     4     1    24    84   105  -3.758  -3.940  -0.507  -2.670                  0.368 -0.385 -0.191  0.094 
    MR   319   316 6   321     4     1    23    84   104  -4.809  -3.838  -1.706  -0.766                  0.368 -0.385 -0.191  0.094 
     D   320   316 6   321     4     0    22    83   103  -4.568  -4.250  -2.265  -0.520                 
    IL   321   321 5   321     4     2    24    85   106  -1.686  -2.369  -1.117  -4.855                  0.000  0.000  0.000  0.000 
    IR   322   322 6   322     3     2    24    84   105  -1.935  -0.518  -4.635                          0.000  0.000  0.000  0.000 
                                             [ MATL   36 ]     27      - u - - -
    ML   323   322 6   325     2     1    23    82   103  -8.076  -0.005                                 -0.255 -0.812  0.224  0.510 
     D   324   322 6   325     2     0    22    81   102  -8.445  -0.004                                 
    IL   325   325 3   325     2     1    23    83   104  -1.823  -0.479                                  0.000  0.000  0.000  0.000 
                                             [ BIF    37 ]      -      - - - - -
     B   326   325 3   327   464     0    22    81   102                                                 
                                             [ BEGL   38 ]      -      - - - - -
     S   327   326 1   328     4     0     7    61    81  -0.049  -6.713  -6.120  -6.760                 
                                             [ MATP   39 ]     28     72 g c - -
    MP   328   327 1   332     6     2     8    61    81  -9.017  -8.957  -0.022  -7.733  -8.013  -8.408 -3.261 -2.729 -3.256  0.877 -2.807 -3.947  2.124 -3.256 -3.298  2.357 -3.735 -0.547  1.071 -3.372 -0.453 -2.180 
    ML   329   327 1   332     6     1     4    59    79  -6.250  -6.596  -1.310  -1.005  -6.446  -3.975  0.368 -0.385 -0.191  0.094 
    MR   330   327 1   332     6     1     4    59    79  -6.988  -5.717  -1.625  -5.695  -0.829  -3.908  0.368 -0.385 -0.191  0.094 
     D   331   327 1   332     6     0     1    57    77  -9.049  -7.747  -3.544  -4.226  -4.244  -0.319 
    IL   332   332 5   332     6     1     5    60    80  -2.579  -2.842  -0.760  -4.497  -5.274  -4.934  0.000  0.000  0.000  0.000 
    IR   333   333 6   333     5     1     6    60    80  -2.408  -0.496  -5.920  -4.087  -5.193          0.000  0.000  0.000  0.000 
                                             [ MATP   40 ]     29     71 u a - -
    MP   334   333 6   338     6     2     7    59    79  -9.017  -8.957  -0.022  -7.733  -8.013  -8.408 -2.874 -2.431 -2.957  1.075 -2.716 -3.792  1.492 -3.047 -2.963  1.643 -3.456  1.202  1.821 -3.124 -0.456 -1.924 
    ML   335   333 6   338     6     1     4    57    78  -6.250  -6.596  -1.310  -1.005  -6.446  -3.975  0.368 -0.385 -0.191  0.094 
    MR   336   333 6   338     6     1     3    57    77  -6.988  -5.717  -1.625  -5.695  -0.829  -3.908  0.368 -0.385 -0.191  0.094 
     D   337   333 6   338     6     0     0    55    75  -9.049  -7.747  -3.544  -4.226  -4.244  -0.319 
    IL   338   338 5   338     6     1     5    58    79  -2.579  -2.842  -0.760  -4.497  -5.274  -4.934  0.000  0.000  0.000  0.000 
    IR   339   339 6   339     5     1     5    58    78  -2.408  -0.496  -5.920  -4.087  -5.193          0.000  0.000  0.000  0.000 
                                             [ MATP   41 ]     30     70 g c - -
    MP   340   339 6   344     6     2     5    57    77  -9.017  -8.957  -0.022  -7.733  -8.013  -8.408 -3.253 -2.746 -3.249  0.865 -2.773 -3.944  2.178 -3.234 -3.288  2.298 -3.727 -0.569  1.099 -3.372 -0.422 -2.170 
    ML   341   339 6   344     6     1     3    56    76  -6.250  -6.596  -1.310  -1.005  -6.446  -3.975  0.368 -0.385 -0.191  0.094 
    MR   342   339 6   344     6     1     2    56    76  -6.988  -5.717  -1.625  -5.695  -0.829  -3.908  0.368 -0.385 -0.191  0.094 
     D   343   339 6   344     6     0     0    54    74  -9.049  -7.747  -3.544  -4.226  -4.244  -0.319 
    IL   344   344 5   344     6     1     4    57    77  -2.579  -2.842  -0.760  -4.497  -5.274  -4.934  0.000  0.000  0.000  0.000 
    IR   345   345 6   345     5     1     4    56    76  -2.408  -0.496  -5.920  -4.087  -5.193          0.000  0.000  0.000  0.000 
                                             [ MATP   42 ]     31     69 u a - -
    MP   346   345 6   350     4     2     3    55    75  -6.699  -6.906  -0.450  -2.000                 -2.946 -2.601 -3.001  1.806 -2.602 -3.816  1.641 -3.024 -3.020  1.471 -3.511 -0.477  1.903 -3.181 -0.330 -1.961 
    ML   347   345 6   350     4     1     2    55    75  -3.758  -3.940  -0.507  -2.670                  0.368 -0.385 -0.191  0.094 
    MR   348   345 6   350     4     1     1    55    75  -4.809  -3.838  -1.706  -0.766                  0.368 -0.385 -0.191  0.094 
     D   349   345 6   350     4     0     0    54    74  -4.568  -4.250  -2.265  -0.520                 
    IL   350   350 5   350     4     1     4    56    77  -1.686  -2.369  -1.117  -4.855                  0.000  0.000  0.000  0.000 
    IR   351   351 6   351     3     1     3    56    76  -1.442  -0.798  -4.142                          0.000  0.000  0.000  0.000 
                                             [ MATL   43 ]     32      - C - - -
    ML   352   351 6   354     3     1     3    53    72  -7.402  -0.031  -6.056                         -0.531  1.022 -1.278 -0.209 
     D   353   351 6   354     3     0     0    51    71  -7.566  -0.440  -1.958                         
    IL   354   354 3   354     3     1     2    54    75  -1.442  -0.798  -4.142                          0.000  0.000  0.000  0.000 
                                             [ MATL   44 ]     33      - a - - -
    ML   355   354 3   357     5     1     3    51    71  -6.895  -0.045  -6.710  -6.923  -7.814          0.682 -1.203  0.385 -0.610 
     D   356   354 3   357     5     0     0    50    70  -4.959  -0.803  -4.221  -2.596  -2.508         
    IL   357   357 3   357     5     1     1    52    72  -2.408  -0.496  -4.087  -5.920  -5.193          0.000  0.000  0.000  0.000 
                                             [ MATP   45 ]     34     68 c g - -
    MP   358   357 3   362     6     2     4    50    70  -9.017  -8.957  -0.022  -7.733  -8.013  -8.408 -3.435 -3.334 -3.336  0.356 -2.357 -3.928  2.578 -3.042 -3.357  0.674 -3.756 -1.323  2.215 -3.580 -0.043 -2.240 
    ML   359   357 3   362     6     1     1    50    70  -6.250  -6.596  -1.310  -1.005  -6.446  -3.975  0.368 -0.385 -0.191  0.094 
    MR   360   357 3   362     6     1     1    49    69  -6.988  -5.717  -1.625  -5.695  -0.829  -3.908  0.368 -0.385 -0.191  0.094 
     D   361   357 3   362     6     0     0    48    68  -9.049  -7.747  -3.544  -4.226  -4.244  -0.319 
    IL   362   362 5   362     6     1     1    50    70  -2.579  -2.842  -0.760  -4.497  -5.274  -4.934  0.000  0.000  0.000  0.000 
    IR   363   363 6   363     5     1     1    50    70  -2.408  -0.496  -5.920  -4.087  -5.193          0.000  0.000  0.000  0.000 
                                             [ MATP   46 ]     35     67 g c - -
    MP   364   363 6   368     4     2     2    48    68  -6.699  -6.906  -0.450  -2.000                 -3.368 -2.417 -3.413  1.929 -3.703 -4.245  0.665 -3.651 -3.390  2.795 -3.856 -0.061  0.338 -3.547 -1.293 -2.320 
    ML   365   363 6   368     4     1     1    49    69  -3.758  -3.940  -0.507  -2.670                  0.368 -0.385 -0.191  0.094 
    MR   366   363 6   368     4     1     1    48    68  -4.809  -3.838  -1.706  -0.766                  0.368 -0.385 -0.191  0.094 
     D   367   363 6   368     4     0     0    47    67  -4.568  -4.250  -2.265  -0.520                 
    IL   368   368 5   368     4     1     1    50    70  -1.686  -2.369  -1.117  -4.855                  0.000  0.000  0.000  0.000 
    IR   369   369 6   369     3     1     1    49    69  -1.442  -0.798  -4.142                          0.000  0.000  0.000  0.000 
                                             [ MATL   47 ]     36      - A - - -
    ML   370   369 6   372     3     1     1    46    66  -7.402  -0.031  -6.056                          1.329 -1.299 -1.032 -0.758 
     D   371   369 6   372     3     0     0    44    64  -7.566  -3.079  -0.190                         
    IL   372   372 3   372     3     1     1    48    68  -1.442  -0.798  -4.142                          0.000  0.000  0.000  0.000 
                                             [ MATL   48 ]     37      - U - - -
    ML   373   372 3   375     5     1     1    45    65  -6.616  -0.055  -6.431  -6.643  -7.535         -0.536 -0.727 -1.195  1.182 
     D   374   372 3   375     5     0     0    44    63  -5.896  -0.364  -5.158  -3.532  -3.445         
    IL   375   375 3   375     5     1     1    45    65  -2.408  -0.496  -4.087  -5.920  -5.193          0.000  0.000  0.000  0.000 
                                             [ MATP   49 ]     38     66 u a - -
    MP   376   375 3   380     6     2     2    44    64  -9.017  -8.957  -0.022  -7.733  -8.013  -8.408 -2.948 -2.613 -3.002  1.764 -2.589 -3.815  1.656 -3.019 -3.020  1.454 -3.512 -0.493  1.942 -3.183 -0.317 -1.962 
    ML   377   375 3   380     6     1     1    43    62  -6.250  -6.596  -1.310  -1.005  -6.446  -3.975  0.368 -0.385 -0.191  0.094 
    MR   378   375 3   380     6     1     1    43    62  -6.988  -5.717  -1.625  -5.695  -0.829  -3.908  0.368 -0.385 -0.191  0.094 
     D   379   375 3   380     6     0     0    40    60  -9.049  -7.747  -3.544  -4.226  -4.244  -0.319 
    IL   380   380 5   380     6     1     1    44    63  -2.579  -2.842  -0.760  -4.497  -5.274  -4.934  0.000  0.000  0.000  0.000 
    IR   381   381 6   381     5     1     1    43    63  -2.408  -0.496  -5.920  -4.087  -5.193          0.000  0.000  0.000  0.000 
                                             [ MATP   50 ]     39     65 g c - -
    MP   382   381 6   386     6     2     2    42    62  -9.017  -8.957  -0.022  -7.733  -8.013  -8.408 -3.261 -2.729 -3.256  0.877 -2.807 -3.947  2.124 -3.256 -3.298  2.357 -3.735 -0.547  1.071 -3.372 -0.453 -2.180 
    ML   383   381 6   386     6     1     1    41    60  -6.250  -6.596  -1.310  -1.005  -6.446  -3.975  0.368 -0.385 -0.191  0.094 
    MR   384   381 6   386     6     1     1    41    60  -6.988  -5.717  -1.625  -5.695  -0.829  -3.908  0.368 -0.385 -0.191  0.094 
     D   385   381 6   386     6     0     0    38    58  -9.049  -7.747  -3.544  -4.226  -4.244  -0.319 
    IL   386   386 5   386     6     1     1    42    61  -2.579  -2.842  -0.760  -4.497  -5.274  -4.934  0.000  0.000  0.000  0.000 
    IR   387   387 6   387     5     1     1    41    61  -2.408  -0.496  -5.920  -4.087  -5.193          0.000  0.000  0.000  0.000 
                                             [ MATP   51 ]     40     64 G C - -
    MP   388   387 6   392     6     2     2    40    60  -9.017  -8.957  -0.022  -7.733  -8.013  -8.408 -4.298 -2.885 -4.366  0.487 -4.607 -4.512 -0.078 -4.569 -4.023  3.510 -4.394 -0.572 -0.478 -4.173 -2.094 -3.251 
    ML   389   387 6   392     6     1     1    39    59  -6.250  -6.596  -1.310  -1.005  -6.446  -3.975  0.368 -0.385 -0.191  0.094 
    MR   390   387 6   392     6     1     1    39    59  -6.988  -5.717  -1.625  -5.695  -0.829  -3.908  0.368 -0.385 -0.191  0.094 
     D   391   387 6   392     6     0     0    37    57  -9.049  -7.747  -3.544  -4.226  -4.244  -0.319 
    IL   392   392 5   392     6     1     1    40    59  -2.579  -2.842  -0.760  -4.497  -5.274  -4.934  0.000  0.000  0.000  0.000 
    IR   393   393 6   393     5     1     1    40    59  -2.408  -0.496  -5.920  -4.087  -5.193          0.000  0.000  0.000  0.000 
                                             [ MATP   52 ]     41     63 G C - -
    MP   394   393 6   398     4     2     2    38    58  -6.699  -6.906  -0.063  -5.320                 -4.298 -2.885 -4.366  0.487 -4.607 -4.512 -0.078 -4.569 -4.023  3.510 -4.394 -0.572 -0.478 -4.173 -2.094 -3.251 
    ML   395   393 6   398     4     1     1    38    58  -3.758  -3.940  -0.507  -2.670                  0.368 -0.385 -0.191  0.094 
    MR   396   393 6   398     4     1     1    38    58  -4.809  -3.838  -1.706  -0.766                  0.368 -0.385 -0.191  0.094 
     D   397   393 6   398     4     0     0    37    57  -4.568  -4.250  -2.265  -0.520                 
    IL   398   398 5   398     4     1     1    40    59  -1.686  -2.369  -1.117  -4.855                  0.000  0.000  0.000  0.000 
    IR   399   399 6   399     3     1     1    39    58  -1.442  -0.798  -4.142                          0.000  0.000  0.000  0.000 
                                             [ MATL   53 ]     42      - G - - -
    ML   400   399 6   402     3     1     1    36    55  -7.735  -0.024  -6.389                         -1.091 -2.227  1.580 -1.612 
     D   401   399 6   402     3     0     0    34    54  -6.174  -1.687  -0.566                         
    IL   402   402 3   402     3     1     1    38    57  -1.442  -0.798  -4.142                          0.000  0.000  0.000  0.000 
                                             [ MATL   54 ]     43      - u - - -
    ML   403   402 3   405     3     1     1    34    54  -7.735  -0.024  -6.389                         -0.528  0.344 -1.281  0.701 
     D   404   402 3   405     3     0     0    33    53  -6.174  -1.687  -0.566                         
    IL   405   405 3   405     3     1     1    37    56  -1.442  -0.798  -4.142                          0.000  0.000  0.000  0.000 
                                             [ MATL   55 ]     44      - A - - -
    ML   406   405 3   408     3     1     1    33    53  -7.735  -0.024  -6.389                          1.599 -1.915 -1.593 -1.416 
     D   407   405 3   408     3     0     0    32    51  -6.174  -1.687  -0.566                         
    IL   408   408 3   408     3     1     1    36    55  -1.442  -0.798  -4.142                          0.000  0.000  0.000  0.000 
                                             [ MATL   56 ]     45      - U - - -
    ML   409   408 3   411     3     1     1    32    51  -7.735  -0.363  -2.198                         -1.075 -1.147 -1.783  1.477 
     D   410   408 3   411     3     0     0    31    50  -6.174  -1.687  -0.566                         
    IL   411   411 3   411     3     1     1    35    54  -1.442  -0.798  -4.142                          0.000  0.000  0.000  0.000 
                                             [ MATL   57 ]     46      - A - - -
    ML   412   411 3   414     3     1     1    31    50  -7.402  -0.031  -6.056                          1.329 -1.299 -1.032 -0.758 
     D   413   411 3   414     3     0     0    30    49  -7.566  -0.440  -1.958                         
    IL   414   414 3   414     3     1     1    34    53  -1.442  -0.798  -4.142                          0.000  0.000  0.000  0.000 
                                             [ MATL   58 ]     47      - u - - -
    ML   415   414 3   417     3     1     1    30    49  -7.735  -0.024  -6.389                         -0.528  0.344 -1.281  0.701 
     D   416   414 3   417     3     0     0    29    48  -6.174  -1.687  -0.566                         
    IL   417   417 3   417     3     1     1    33    52  -1.442  -0.798  -4.142                          0.000  0.000  0.000  0.000 
                                             [ MATL   59 ]     48      - C - - -
    ML   418   417 3   420     5     1     1    29    48  -6.895  -0.045  -6.710  -6.923  -7.814         -1.202  1.439 -2.001 -0.728 
     D   419   417 3   420     5     0     0    28    47  -4.959  -0.803  -4.221  -2.596  -2.508         
    IL   420   420 3   420     5     1     1    29    48  -2.408  -0.496  -4.087  -5.920  -5.193          0.000  0.000  0.000  0.000 
                                             [ MATP   60 ]     49     62 c g - -
    MP   421   420 3   425     6     2     2    28    47  -9.017  -8.957  -0.022  -7.733  -8.013  -8.408 -3.442 -3.341 -3.341  0.351 -2.358 -3.931  2.608 -3.044 -3.361  0.669 -3.759 -1.328  2.180 -3.586 -0.043 -2.244 
    ML   422   420 3   425     6     1     1    27    46  -6.250  -6.596  -1.310  -1.005  -6.446  -3.975  0.368 -0.385 -0.191  0.094 
    MR   423   420 3   425     6     1     1    27    45  -6.988  -5.717  -1.625  -5.695  -0.829  -3.908  0.368 -0.385 -0.191  0.094 
     D   424   420 3   425     6     0     0    24    43  -9.049  -7.747  -3.544  -4.226  -4.244  -0.319 
    IL   425   425 5   425     6     1     1    28    47  -2.579  -2.842  -0.760  -4.497  -5.274  -4.934  0.000  0.000  0.000  0.000 
    IR   426   426 6   426     5     1     1    27    46  -2.408  -0.496  -5.920  -4.087  -5.193          0.000  0.000  0.000  0.000 
                                             [ MATP   61 ]     50     61 u a - -
    MP   427   426 6   431     6     2     2    26    45  -9.017  -8.957  -0.022  -7.733  -8.013  -8.408 -2.948 -2.613 -3.002  1.764 -2.589 -3.815  1.656 -3.019 -3.020  1.454 -3.512 -0.493  1.942 -3.183 -0.317 -1.962 
    ML   428   426 6   431     6     1     1    25    44  -6.250  -6.596  -1.310  -1.005  -6.446  -3.975  0.368 -0.385 -0.191  0.094 
    MR   429   426 6   431     6     1     1    25    44  -6.988  -5.717  -1.625  -5.695  -0.829  -3.908  0.368 -0.385 -0.191  0.094 
     D   430   426 6   431     6     0     0    23    42  -9.049  -7.747  -3.544  -4.226  -4.244  -0.319 
    IL   431   431 5   431     6     1     1    26    45  -2.579  -2.842  -0.760  -4.497  -5.274  -4.934  0.000  0.000  0.000  0.000 
    IR   432   432 6   432     5     1     1    25    44  -2.408  -0.496  -5.920  -4.087  -5.193          0.000  0.000  0.000  0.000 
                                             [ MATP   62 ]     51     60 g c - -
    MP   433   432 6   437     6     2     2    24    43  -9.017  -8.957  -0.022  -7.733  -8.013  -8.408 -3.261 -2.729 -3.256  0.877 -2.807 -3.947  2.124 -3.256 -3.298  2.357 -3.735 -0.547  1.071 -3.372 -0.453 -2.180 
    ML   434   432 6   437     6     1     1    24    42  -6.250  -6.596  -1.310  -1.005  -6.446  -3.975  0.368 -0.385 -0.191  0.094 
    MR   435   432 6   437     6     1     1    23    42  -6.988  -5.717  -1.625  -5.695  -0.829  -3.908  0.368 -0.385 -0.191  0.094 
     D   436   432 6   437     6     0     0    22    41  -9.049  -7.747  -3.544  -4.226  -4.244  -0.319 
    IL   437   437 5   437     6     1     1    24    43  -2.579  -2.842  -0.760  -4.497  -5.274  -4.934  0.000  0.000  0.000  0.000 
    IR   438   438 6   438     5     1     1    24    42  -2.408  -0.496  -5.920  -4.087  -5.193          0.000  0.000  0.000  0.000 
                                             [ MATP   63 ]     52     59 u a - -
    MP   439   438 6   443     4     2     2    22    41  -6.699  -6.906  -0.063  -5.320                 -2.946 -2.601 -3.001  1.806 -2.602 -3.816  1.641 -3.024 -3.020  1.471 -3.511 -0.477  1.903 -3.181 -0.330 -1.961 
    ML   440   438 6   443     4     1     1    23    42  -3.758  -3.940  -0.507  -2.670                  0.368 -0.385 -0.191  0.094 
    MR   441   438 6   443     4     1     1    22    41  -4.809  -3.838  -1.706  -0.766                  0.368 -0.385 -0.191  0.094 
     D   442   438 6   443     4     0     0    21    40  -4.568  -4.250  -2.265  -0.520                 
    IL   443   443 5   443     4     1     1    24    43  -1.686  -2.369  -1.117  -4.855                  0.000  0.000  0.000  0.000 
    IR   444   444 6   444     3     1     1    23    42  -1.442  -0.798  -4.142                          0.000  0.000  0.000  0.000 
                                             [ MATL   64 ]     53      - u - - -
    ML   445   444 6   447     3     1     1    19    38  -7.735  -0.024  -6.389                         -0.255 -0.812  0.224  0.510 
     D   446   444 6   447     3     0     0    18    37  -6.174  -1.687  -0.566                         
    IL   447   447 3   447     3     1     1    22    41  -1.442  -0.798  -4.142                          0.000  0.000  0.000  0.000 
                                             [ MATL   65 ]     54      - U - - -
    ML   448   447 3   450     3     1     1    18    36  -7.735  -0.024  -6.389                         -1.075 -1.147 -1.783  1.477 
     D   449   447 3   450     3     0     0    17    36  -6.174  -1.687  -0.566                         
    IL   450   450 3   450     3     1     1    21    40  -1.442  -0.798  -4.142                          0.000  0.000  0.000  0.000 
                                             [ MATL   66 ]     55      - a - - -
    ML   451   450 3   453     3     1     1    16    35  -7.735  -0.024  -6.389                          0.634 -1.211  0.447 -0.615 
     D   452   450 3   453     3     0     0    16    34  -6.174  -1.687  -0.566                         
    IL   453   453 3   453     3     1     1    20    38  -1.442  -0.798  -4.142                          0.000  0.000  0.000  0.000 
                                             [ MATL   67 ]     56      - A - - -
    ML   454   453 3   456     3     1     1    15    33  -7.735  -0.024  -6.389                          1.599 -1.915 -1.593 -1.416 
     D   455   453 3   456     3     0     0    15    33  -6.174  -1.687  -0.566                         
    IL   456   456 3   456     3     1     1    19    37  -1.442  -0.798  -4.142                          0.000  0.000  0.000  0.000 
                                             [ MATL   68 ]     57      - a - - -
    ML   457   456 3   459     3     1     1    13    32  -7.735  -0.024  -6.389                          0.634 -1.211  0.447 -0.615 
     D   458   456 3   459     3     0     0    13    32  -6.174  -1.687  -0.566                         
    IL   459   459 3   459     3     1     1    18    36  -1.442  -0.798  -4.142                          0.000  0.000  0.000  0.000 
                                             [ MATL   69 ]     58      - u - - -
    ML   460   459 3   462     2     1     1     1     1       *   0.000                                  0.494 -0.739 -0.939  0.557 
     D   461   459 3   462     2     0     0     0     0       *   0.000                                 
    IL   462   462 3   462     2     1     1    13    28  -1.823  -0.479                                  0.000  0.000  0.000  0.000 
                                             [ END    70 ]      -      - - - - -
     E   463   462 3    -1     0     0     0     0     0                                                 
                                             [ BEGR   71 ]      -      - - - - -
     S   464   326 1   465     5     0     0    34    53  -6.895  -0.045  -6.710  -6.923  -7.814         
    IL   465   465 2   465     5     1     1    36    55  -2.408  -0.496  -4.087  -5.920  -5.193          0.000  0.000  0.000  0.000 
                                             [ MATP   72 ]     73     92 a u - -
    MP   466   465 2   470     6     2     2    34    53  -9.017  -8.957  -0.022  -7.733  -8.013  -8.408 -3.108 -2.218 -3.216  2.269 -3.624 -4.357  0.592 -3.403 -3.118  1.841 -3.643  1.708  0.310 -3.548 -1.305 -2.091 
    ML   467   465 2   470     6     1     1    33    52  -6.250  -6.596  -1.310  -1.005  -6.446  -3.975  0.368 -0.385 -0.191  0.094 
    MR   468   465 2   470     6     1     1    33    52  -6.988  -5.717  -1.625  -5.695  -0.829  -3.908  0.368 -0.385 -0.191  0.094 
     D   469   465 2   470     6     0     0    30    50  -9.049  -7.747  -3.544  -4.226  -4.244  -0.319 
    IL   470   470 5   470     6     1     1    34    53  -2.579  -2.842  -0.760  -4.497  -5.274  -4.934  0.000  0.000  0.000  0.000 
    IR   471   471 6   471     5     1     1    34    53  -2.408  -0.496  -5.920  -4.087  -5.193          0.000  0.000  0.000  0.000 
                                             [ MATP   73 ]     74     91 u a - -
    MP   472   471 6   476     6     2     2    32    51  -9.017  -8.957  -0.022  -7.733  -8.013  -8.408 -2.503 -2.477 -2.589  0.752 -2.172  0.758  1.747 -2.677 -2.642  1.132 -3.122 -0.778  1.969 -2.747 -0.079 -1.701 
    ML   473   471 6   476     6     1     1    31    50  -6.250  -6.596  -1.310  -1.005  -6.446  -3.975  0.368 -0.385 -0.191  0.094 
    MR   474   471 6   476     6     1     1    31    50  -6.988  -5.717  -1.625  -5.695  -0.829  -3.908  0.368 -0.385 -0.191  0.094 
     D   475   471 6   476     6     0     0    28    48  -9.049  -7.747  -3.544  -4.226  -4.244  -0.319 
    IL   476   476 5   476     6     1     1    32    51  -2.579  -2.842  -0.760  -4.497  -5.274  -4.934  0.000  0.000  0.000  0.000 
    IR   477   477 6   477     5     1     1    32    51  -2.408  -0.496  -5.920  -4.087  -5.193          0.000  0.000  0.000  0.000 
                                             [ MATP   74 ]     75     90 u a - -
    MP   478   477 6   482     6     2     2    30    49  -9.017  -8.957  -0.022  -7.733  -8.013  -8.408 -2.874 -2.431 -2.957  1.075 -2.716 -3.792  1.492 -3.047 -2.963  1.643 -3.456  1.202  1.821 -3.124 -0.456 -1.924 
    ML   479   477 6   482     6     1     1    29    48  -6.250  -6.596  -1.310  -1.005  -6.446  -3.975  0.368 -0.385 -0.191  0.094 
    MR   480   477 6   482     6     1     1    29    48  -6.988  -5.717  -1.625  -5.695  -0.829  -3.908  0.368 -0.385 -0.191  0.094 
     D   481   477 6   482     6     0     0    27    46  -9.049  -7.747  -3.544  -4.226  -4.244  -0.319 
    IL   482   482 5   482     6     1     1    30    49  -2.579  -2.842  -0.760  -4.497  -5.274  -4.934  0.000  0.000  0.000  0.000 
    IR   483   483 6   483     5     1     1    30    49  -2.408  -0.496  -5.920  -4.087  -5.193          0.000  0.000  0.000  0.000 
                                             [ MATP   75 ]     76     89 G C - -
    MP   484   483 6   488     6     2     2    28    47  -9.017  -8.957  -0.022  -7.733  -8.013  -8.408 -4.298 -2.885 -4.366  0.487 -4.607 -4.512 -0.078 -4.569 -4.023  3.510 -4.394 -0.572 -0.478 -4.173 -2.094 -3.251 
    ML   485   483 6   488     6     1     1    27    46  -6.250  -6.596  -1.310  -1.005  -6.446  -3.975  0.368 -0.385 -0.191  0.094 
    MR   486   483 6   488     6     1     1    27    46  -6.988  -5.717  -1.625  -5.695  -0.829  -3.908  0.368 -0.385 -0.191  0.094 
     D   487   483 6   488     6     0     0    25    44  -9.049  -7.747  -3.544  -4.226  -4.244  -0.319 
    IL   488   488 5   488     6     1     1    28    47  -2.579  -2.842  -0.760  -4.497  -5.274  -4.934  0.000  0.000  0.000  0.000 
    IR   489   489 6   489     5     1     1    28    47  -2.408  -0.496  -5.920  -4.087  -5.193          0.000  0.000  0.000  0.000 
                                             [ MATP   76 ]     77     88 g c - -
    MP   490   489 6   494     6     2     2    26    45  -9.017  -8.957  -0.022  -7.733  -8.013  -8.408 -3.021 -2.619 -3.050  0.924 -2.665 -3.780  1.593 -3.104 -3.106  2.260 -3.566 -0.521  1.129 -3.173  1.072 -2.027 
    ML   491   489 6   494     6     1     1    26    45  -6.250  -6.596  -1.310  -1.005  -6.446  -3.975  0.368 -0.385 -0.191  0.094 
    MR   492   489 6   494     6     1     1    26    45  -6.988  -5.717  -1.625  -5.695  -0.829  -3.908  0.368 -0.385 -0.191  0.094 
     D   493   489 6   494     6     0     0    24    43  -9.049  -7.747  -3.544  -4.226  -4.244  -0.319 
    IL   494   494 5   494     6     1     1    26    45  -2.579  -2.842  -0.760  -4.497  -5.274  -4.934  0.000  0.000  0.000  0.000 
    IR   495   495 6   495     5     1     1    26    45  -2.408  -0.496  -5.920  -4.087  -5.193          0.000  0.000  0.000  0.000 
                                             [ MATP   77 ]     78     87 g c - -
    MP   496   495 6   500     4     2     2    24    43  -6.699  -6.906  -0.450  -2.000                 -3.156 -2.626 -3.176  0.962 -2.839 -3.912  1.497 -3.235 -3.222  2.375 -3.678 -0.445  1.759 -3.289 -0.501 -2.118 
    ML   497   495 6   500     4     1     1    25    44  -3.758  -3.940  -0.507  -2.670                  0.368 -0.385 -0.191  0.094 
    MR   498   495 6   500     4     1     1    25    44  -4.809  -3.838  -1.706  -0.766                  0.368 -0.385 -0.191  0.094 
     D   499   495 6   500     4     0     0    24    43  -4.568  -4.250  -2.265  -0.520                 
    IL   500   500 5   500     4     1     1    26    46  -1.686  -2.369  -1.117  -4.855                  0.000  0.000  0.000  0.000 
    IR   501   501 6   501     3     1     1    25    44  -1.442  -0.798  -4.142                          0.000  0.000  0.000  0.000 
                                             [ MATL   78 ]     79      - A - - -
    ML   502   501 6   504     5     1     1    22    40  -6.616  -0.055  -6.431  -6.643  -7.535          1.329 -1.299 -1.032 -0.758 
     D   503   501 6   504     5     0     0    21    39  -5.896  -0.364  -5.158  -3.532  -3.445         
    IL   504   504 3   504     5     1     1    22    41  -2.408  -0.496  -4.087  -5.920  -5.193          0.000  0.000  0.000  0.000 
                                             [ MATP   79 ]     80     86 u a - -
    MP   505   504 3   509     6     2     2    21    39  -9.017  -8.957  -0.022  -7.733  -8.013  -8.408 -2.868 -2.442 -2.950  1.068 -2.695 -3.786  1.513 -3.036 -2.958  1.627 -3.453  1.134  1.860 -3.118 -0.437 -1.919 
    ML   506   504 3   509     6     1     1    20    39  -6.250  -6.596  -1.310  -1.005  -6.446  -3.975  0.368 -0.385 -0.191  0.094 
    MR   507   504 3   509     6     1     1    20    39  -6.988  -5.717  -1.625  -5.695  -0.829  -3.908  0.368 -0.385 -0.191  0.094 
     D   508   504 3   509     6     0     0    18    37  -9.049  -7.747  -3.544  -4.226  -4.244  -0.319 
    IL   509   509 5   509     6     1     1    21    39  -2.579  -2.842  -0.760  -4.497  -5.274  -4.934  0.000  0.000  0.000  0.000 
    IR   510   510 6   510     5     1     1    20    39  -2.408  -0.496  -5.920  -4.087  -5.193          0.000  0.000  0.000  0.000 
                                             [ MATP   80 ]     81     85 c g - -
    MP   511   510 6   515     4     2     2    19    37  -6.699  -6.906  -0.063  -5.320                 -3.435 -3.334 -3.336  0.356 -2.357 -3.928  2.578 -3.042 -3.357  0.674 -3.756 -1.323  2.215 -3.580 -0.043 -2.240 
    ML   512   510 6   515     4     1     1    20    38  -3.758  -3.940  -0.507  -2.670                  0.368 -0.385 -0.191  0.094 
    MR   513   510 6   515     4     1     1    19    38  -4.809  -3.838  -1.706  -0.766                  0.368 -0.385 -0.191  0.094 
     D   514   510 6   515     4     0     0    18    37  -4.568  -4.250  -2.265  -0.520                 
    IL   515   515 5   515     4     1     1    21    40  -1.686  -2.369  -1.117  -4.855                  0.000  0.000  0.000  0.000 
    IR   516   516 6   516     3     1     1    20    38  -1.442  -0.798  -4.142                          0.000  0.000  0.000  0.000 
                                             [ MATL   81 ]     82      - G - - -
    ML   517   516 6   519     3     1     1    15    33  -7.735  -0.024  -6.389                         -1.091 -2.227  1.580 -1.612 
     D   518   516 6   519     3     0     0    15    33  -6.174  -1.687  -0.566                         
    IL   519   519 3   519     3     1     1    19    37  -1.442  -0.798  -4.142                          0.000  0.000  0.000  0.000 
                                             [ MATL   82 ]     83      - a - - -
    ML   520   519 3   522     3     1     1    13    32  -7.735  -0.024  -6.389                          0.544 -0.749 -0.933  0.509 
     D   521   519 3   522     3     0     0    13    32  -6.174  -1.687  -0.566                         
    IL   522   522 3   522     3     1     1    18    36  -1.442  -0.798  -4.142                          0.000  0.000  0.000  0.000 
                                             [ MATL   83 ]     84      - u - - -
    ML   523   522 3   525     2     1     1     1     1       *   0.000                                 -0.255 -0.812  0.224  0.510 
     D   524   522 3   525     2     0     0     0     0       *   0.000                                 
    IL   525   525 3   525     2     1     1    13    28  -1.823  -0.479                                  0.000  0.000  0.000  0.000 
                                             [ END    84 ]      -      - - - - -
     E   526   525 3    -1     0     0     0     0     0                                                 
//
HMMER3/f [3.1b3 | July 2016]
NAME  pRNA-Nf-GA1
LENG  171
MAXL  286
ALPH  RNA
RF    no
MM    no
CONS  yes
CS    yes
MAP   yes
DATE  Sat Apr 15 11:48:51 2017
COM   [1] ./cmbuild /home/rhertel/Schreibtisch/pRNA-Nf-GA1.cm /home/rhertel/Schreibtisch/pRNA-Nf-GA1.stk
NSEQ  2
EFFN  1.761719
CKSUM 1914938960
STATS LOCAL MSV      -10.2503  0.71803
STATS LOCAL VITERBI  -12.4496  0.71803
STATS LOCAL FORWARD   -3.1614  0.71803
HMM          A        C        G        U   
            m->m     m->i     m->d     i->m     i->i     d->m     d->d
  COMPO   1.39603  1.50329  1.36377  1.29342
          1.38629  1.38629  1.38629  1.38629
          0.04879  3.73767  3.73767  1.46634  0.26236  0.00000        *
      1   1.95559  1.68424  0.94197  1.26204      1 g - - (
          1.38629  1.38629  1.38629  1.38629
          0.04879  3.73767  3.73767  1.46634  0.26236  1.09861  0.40547
      2   0.48719  2.42932  1.58695  2.37512      2 A - - (
          1.38629  1.38629  1.38629  1.38629
          0.04879  3.73767  3.73767  1.46634  0.26236  1.09861  0.40547
      3   1.39601  1.06302  1.63167  1.55399      3 c - - (
          1.38629  1.38629  1.38629  1.38629
          0.04879  3.73767  3.73767  1.46634  0.26236  1.09861  0.40547
      4   1.03575  2.39246  0.80373  2.24451      4 g - - (
          1.38629  1.38629  1.38629  1.38629
          0.04879  3.73767  3.73767  1.46634  0.26236  1.09861  0.40547
      5   1.03577  2.39218  0.80386  2.24412      5 g - - (
          1.38629  1.38629  1.38629  1.38629
          0.04879  3.73767  3.73767  1.46634  0.26236  1.09861  0.40547
      6   1.93832  1.16699  1.05780  1.62185      6 g - - (
          1.38629  1.38629  1.38629  1.38629
          0.04879  3.73767  3.73767  1.46634  0.26236  1.09861  0.40547
      7   1.36387  2.40146  0.59724  2.26900      7 G - - (
          1.38629  1.38629  1.38629  1.38629
          0.04879  3.73767  3.73767  1.46634  0.26236  1.09861  0.40547
      8   2.33322  2.34541  2.83728  0.28952      8 U - - -
          1.38629  1.38629  1.38629  1.38629
          0.04879  3.73767  3.73767  1.46634  0.26236  1.09861  0.40547
      9   1.73513  2.04694  0.89771  1.24829      9 g - - (
          1.38629  1.38629  1.38629  1.38629
          0.04879  3.73767  3.73767  1.46634  0.26236  1.09861  0.40547
     10   2.02770  1.16728  1.00763  1.64991     10 g - - (
          1.38629  1.38629  1.38629  1.38629
          0.04879  3.73767  3.73767  1.46634  0.26236  1.09861  0.40547
     11   0.48778  2.42786  1.58686  2.37280     11 A - - (
          1.38629  1.38629  1.38629  1.38629
          0.04879  3.73767  3.73767  1.46634  0.26236  1.09861  0.40547
     12   1.25214  2.29080  0.69198  2.18624     12 G - - (
          1.38629  1.38629  1.38629  1.38629
          0.04879  3.73767  3.73767  1.46634  0.26236  1.09861  0.40547
     13   2.02013  1.16930  1.00972  1.64788     13 g - - (
          1.38629  1.38629  1.38629  1.38629
          0.04879  3.73767  3.73767  1.46634  0.26236  1.09861  0.40547
     14   1.34865  1.56910  1.53781  1.14783     14 u - - (
          1.38629  1.38629  1.38629  1.38629
          0.04879  3.73767  3.73767  1.46634  0.26236  1.09861  0.40547
     15   1.84046  1.06306  2.37629  0.90891     15 u - - -
          1.38629  1.38629  1.38629  1.38629
          0.04879  3.73767  3.73767  1.46634  0.26236  1.09861  0.40547
     16   1.02913  1.94875  2.09531  0.97498     16 u - - -
          1.38629  1.38629  1.38629  1.38629
          0.04879  3.73767  3.73767  1.46634  0.26236  1.09861  0.40547
     17   1.02913  1.94875  2.09531  0.97498     17 u - - -
          1.38629  1.38629  1.38629  1.38629
          0.04879  3.73767  3.73767  1.46634  0.26236  1.09861  0.40547
     18   0.98264  1.20146  2.13049  1.57918     18 a - - -
          1.38629  1.38629  1.38629  1.38629
          0.04879  3.73767  3.73767  1.46634  0.26236  1.09861  0.40547
     19   1.39580  1.06334  1.63158  1.55380     19 c - - (
          1.38629  1.38629  1.38629  1.38629
          0.04879  3.73767  3.73767  1.46634  0.26236  1.09861  0.40547
     20   2.65812  1.67798  2.36916  0.43138     20 U - - (
          1.38629  1.38629  1.38629  1.38629
          0.04879  3.73767  3.73767  1.46634  0.26236  1.09861  0.40547
     21   0.86229  1.86599  1.40776  1.72390     21 a - - (
          1.38629  1.38629  1.38629  1.38629
          0.04879  3.73767  3.73767  1.46634  0.26236  1.09861  0.40547
     22   2.59957  1.67756  2.34696  0.44129     22 U - - (
          1.38629  1.38629  1.38629  1.38629
          0.04879  3.73767  3.73767  1.46634  0.26236  1.09861  0.40547
     23   0.49217  2.41712  1.58620  2.35576     23 A - - (
          1.38629  1.38629  1.38629  1.38629
          0.04879  3.73767  3.73767  1.46634  0.26236  1.09861  0.40547
     24   1.94599  1.68400  0.94528  1.26247     24 g - - (
          1.38629  1.38629  1.38629  1.38629
          0.04879  3.73767  3.73767  1.46634  0.26236  1.09861  0.40547
     25   1.37766  1.55877  1.54958  1.12362     25 u - - (
          1.38629  1.38629  1.38629  1.38629
          0.04879  3.73767  3.73767  1.46634  0.26236  1.09861  0.40547
     26   1.25180  2.28842  0.69348  2.18258     26 g - - (
          1.38629  1.38629  1.38629  1.38629
          0.04879  3.73767  3.73767  1.46634  0.26236  1.09861  0.40547
     27   1.61863  2.00750  1.19442  1.00888     27 u - - ,
          1.38629  1.38629  1.38629  1.38629
          0.04879  3.73767  3.73767  1.46634  0.26236  1.09861  0.40547
     28   2.02265  1.20602  0.96681  1.67125     28 g - - <
          1.38629  1.38629  1.38629  1.38629
          0.04879  3.73767  3.73767  1.46634  0.26236  1.09861  0.40547
     29   1.87910  1.67103  1.03204  1.19422     29 g - - <
          1.38629  1.38629  1.38629  1.38629
          0.04879  3.73767  3.73767  1.46634  0.26236  1.09861  0.40547
     30   2.02918  1.16689  1.00722  1.65031     30 g - - <
          1.38629  1.38629  1.38629  1.38629
          0.04879  3.73767  3.73767  1.46634  0.26236  1.09861  0.40547
     31   1.34943  1.56884  1.53787  1.14732     31 u - - <
          1.38629  1.38629  1.38629  1.38629
          0.32716  3.73767  1.36562  1.46634  0.26236  1.09861  0.40547
     32   1.89462  0.56809  2.42487  1.63719     32 C - - -
          1.38629  1.38629  1.38629  1.38629
          0.06396  3.47447  3.47447  1.46634  0.26236  0.17107  1.84997
     33   0.88757  2.31237  1.07780  1.90396     33 a - - -
          1.38629  1.38629  1.38629  1.38629
          0.04879  3.73767  3.73767  1.46634  0.26236  1.09861  0.40547
     34   2.38563  0.90300  2.11183  0.96338     34 c - - <
          1.38629  1.38629  1.38629  1.38629
          0.04879  3.73767  3.73767  1.46634  0.26236  1.09861  0.40547
     35   1.28808  2.30220  0.66741  2.19708     35 G - - <
          1.38629  1.38629  1.38629  1.38629
          0.32716  3.73767  1.36562  1.46634  0.26236  1.09861  0.40547
     36   0.39324  2.42107  2.22533  2.05356     36 A - - -
          1.38629  1.38629  1.38629  1.38629
          0.06396  3.47447  3.47447  1.46634  0.26236  2.54312  0.08188
     37   1.87527  1.97856  2.34433  0.49019     37 U - - -
          1.38629  1.38629  1.38629  1.38629
          0.06396  3.47447  3.47447  1.46634  0.26236  0.17107  1.84997
     38   1.37724  1.55891  1.54953  1.12389     38 u - - <
          1.38629  1.38629  1.38629  1.38629
          0.04879  3.73767  3.73767  1.46634  0.26236  1.09861  0.40547
     39   2.01475  1.20800  0.96914  1.66894     39 g - - <
          1.38629  1.38629  1.38629  1.38629
          0.04879  3.73767  3.73767  1.46634  0.26236  1.09861  0.40547
     40   2.38846  2.91921  0.22678  2.86198     40 G - - <
          1.38629  1.38629  1.38629  1.38629
          0.04879  3.73767  3.73767  1.46634  0.26236  1.09861  0.40547
     41   2.38978  2.92055  0.22640  2.86390     41 G - - <
          1.38629  1.38629  1.38629  1.38629
          0.04879  3.73767  3.73767  1.46634  0.26236  1.09861  0.40547
     42   2.38519  3.21540  0.21523  2.78978     42 G - - -
          1.38629  1.38629  1.38629  1.38629
          0.04879  3.73767  3.73767  1.46634  0.26236  1.09861  0.40547
     43   1.83903  1.10387  2.37265  0.87657     43 u - - -
          1.38629  1.38629  1.38629  1.38629
          0.04879  3.73767  3.73767  1.46634  0.26236  1.09861  0.40547
     44   0.21551  2.93915  2.69319  2.61325     44 A - - -
          1.38629  1.38629  1.38629  1.38629
          0.04879  3.73767  3.73767  1.46634  0.26236  1.09861  0.40547
     45   2.33322  2.34541  2.83728  0.28952     45 U - - -
          1.38629  1.38629  1.38629  1.38629
          0.32716  3.73767  1.36562  1.46634  0.26236  1.09861  0.40547
     46   0.39324  2.42107  2.22533  2.05356     46 A - - -
          1.38629  1.38629  1.38629  1.38629
          0.06396  3.47447  3.47447  1.46634  0.26236  0.17107  1.84997
     47   1.83903  1.10387  2.37265  0.87657     47 u - - -
          1.38629  1.38629  1.38629  1.38629
          0.04879  3.73767  3.73767  1.46634  0.26236  1.09861  0.40547
     48   2.48415  0.29187  3.05129  2.10013     48 C - - -
          1.38629  1.38629  1.38629  1.38629
          0.04879  3.73767  3.73767  1.46634  0.26236  1.09861  0.40547
     49   2.39101  0.88007  2.11586  0.98569     49 c - - <
          1.38629  1.38629  1.38629  1.38629
          0.04879  3.73767  3.73767  1.46634  0.26236  1.09861  0.40547
     50   1.37851  1.55850  1.54967  1.12308     50 u - - <
          1.38629  1.38629  1.38629  1.38629
          0.04879  3.73767  3.73767  1.46634  0.26236  1.09861  0.40547
     51   2.01908  1.20691  0.96786  1.67021     51 g - - <
          1.38629  1.38629  1.38629  1.38629
          0.04879  3.73767  3.73767  1.46634  0.26236  1.09861  0.40547
     52   1.34923  1.56891  1.53786  1.14745     52 u - - <
          1.38629  1.38629  1.38629  1.38629
          0.04879  3.73767  3.73767  1.46634  0.26236  1.09861  0.40547
     53   1.61863  2.00750  1.19442  1.00888     53 u - - _
          1.38629  1.38629  1.38629  1.38629
          0.04879  3.73767  3.73767  1.46634  0.26236  1.09861  0.40547
     54   2.33322  2.34541  2.83728  0.28952     54 U - - _
          1.38629  1.38629  1.38629  1.38629
          0.04879  3.73767  3.73767  1.46634  0.26236  1.09861  0.40547
     55   0.92436  2.31844  1.03142  1.90860     55 a - - _
          1.38629  1.38629  1.38629  1.38629
          0.04879  3.73767  3.73767  1.46634  0.26236  1.09861  0.40547
     56   0.21551  2.93915  2.69319  2.61325     56 A - - _
          1.38629  1.38629  1.38629  1.38629
          0.04879  3.73767  3.73767  1.46634  0.26236  1.09861  0.40547
     57   0.92436  2.31844  1.03142  1.90860     57 a - - _
          1.38629  1.38629  1.38629  1.38629
          0.04879  3.73767  3.73767  1.46634  0.26236  1.09861  0.40547
     58   1.02913  1.94875  2.09531  0.97498     58 u - - _
          1.38629  1.38629  1.38629  1.38629
          0.04879  3.73767  3.73767  1.46634  0.26236  1.09861  0.40547
     59   1.29432  1.71246  1.39817  1.20917     59 u - - >
          1.38629  1.38629  1.38629  1.38629
          0.04879  3.73767  3.73767  1.46634  0.26236  1.09861  0.40547
     60   1.91055  1.05825  1.09552  1.76859     60 c - - >
          1.38629  1.38629  1.38629  1.38629
          0.04879  3.73767  3.73767  1.46634  0.26236  1.09861  0.40547
     61   1.26710  1.72421  1.38835  1.23597     61 u - - >
          1.38629  1.38629  1.38629  1.38629
          0.04879  3.73767  3.73767  1.46634  0.26236  1.09861  0.40547
     62   1.13090  2.27508  0.78063  2.15112     62 g - - >
          1.38629  1.38629  1.38629  1.38629
          0.04879  3.73767  3.73767  1.46634  0.26236  1.09861  0.40547
     63   3.05940  0.26701  2.74512  2.09413     63 C - - >
          1.38629  1.38629  1.38629  1.38629
          0.04879  3.73767  3.73767  1.46634  0.26236  1.09861  0.40547
     64   3.04607  0.26872  2.73963  2.09147     64 C - - >
          1.38629  1.38629  1.38629  1.38629
          0.04879  3.73767  3.73767  1.46634  0.26236  1.09861  0.40547
     65   1.90025  1.06219  1.09855  1.76366     65 c - - >
          1.38629  1.38629  1.38629  1.38629
          0.04879  3.73767  3.73767  1.46634  0.26236  1.09861  0.40547
     66   1.26498  1.72313  1.39013  1.23717     66 u - - >
          1.38629  1.38629  1.38629  1.38629
          0.04879  3.73767  3.73767  1.46634  0.26236  1.09861  0.40547
     67   2.41790  0.76757  2.11465  1.12062     67 c - - >
          1.38629  1.38629  1.38629  1.38629
          0.04879  3.73767  3.73767  1.46634  0.26236  1.09861  0.40547
     68   1.10504  2.26937  0.80229  2.14453     68 g - - >
          1.38629  1.38629  1.38629  1.38629
          0.04879  3.73767  3.73767  1.46634  0.26236  1.09861  0.40547
     69   1.29451  1.71253  1.39805  1.20905     69 u - - >
          1.38629  1.38629  1.38629  1.38629
          0.04879  3.73767  3.73767  1.46634  0.26236  1.09861  0.40547
     70   1.89187  1.09965  1.05735  1.77877     70 g - - >
          1.38629  1.38629  1.38629  1.38629
          0.04879  3.73767  3.73767  1.46634  0.26236  1.09861  0.40547
     71   1.33516  1.61024  1.49698  1.16079     71 u - - >
          1.38629  1.38629  1.38629  1.38629
          0.04879  3.73767  3.73767  1.46634  0.26236  1.09861  0.40547
     72   1.90967  1.05858  1.09578  1.76817     72 c - - >
          1.38629  1.38629  1.38629  1.38629
          0.04879  3.73767  3.73767  1.46634  0.26236  1.09861  0.40547
     73   1.03562  2.39409  0.80297  2.24678     73 g - - <
          1.38629  1.38629  1.38629  1.38629
          0.04879  3.73767  3.73767  1.46634  0.26236  1.09861  0.40547
     74   2.09069  1.01255  1.80444  1.05401     74 c - - <
          1.38629  1.38629  1.38629  1.38629
          0.04879  3.73767  3.73767  1.46634  0.26236  1.09861  0.40547
     75   1.87900  1.67103  1.03208  1.19423     75 g - - <
          1.38629  1.38629  1.38629  1.38629
          0.04879  3.73767  3.73767  1.46634  0.26236  1.09861  0.40547
     76   2.39713  2.92799  0.22429  2.87465     76 G - - <
          1.38629  1.38629  1.38629  1.38629
          0.04879  3.73767  3.73767  1.46634  0.26236  1.09861  0.40547
     77   1.97403  1.62816  0.99805  1.21666     77 g - - <
          1.38629  1.38629  1.38629  1.38629
          0.04879  3.73767  3.73767  1.46634  0.26236  1.09861  0.40547
     78   1.95338  1.68418  0.94273  1.26214     78 g - - <
          1.38629  1.38629  1.38629  1.38629
          0.32716  3.73767  1.36562  1.46634  0.26236  1.09861  0.40547
     79   0.39324  2.42107  2.22533  2.05356     79 A - - -
          1.38629  1.38629  1.38629  1.38629
          0.06396  3.47447  3.47447  1.46634  0.26236  0.17107  1.84997
     80   1.87516  1.65522  1.06366  1.16979     80 g - - <
          1.38629  1.38629  1.38629  1.38629
          0.04879  3.73767  3.73767  1.46634  0.26236  1.09861  0.40547
     81   2.38112  0.90395  2.11037  0.96392     81 c - - <
          1.38629  1.38629  1.38629  1.38629
          0.04879  3.73767  3.73767  1.46634  0.26236  1.09861  0.40547
     82   2.38519  3.21540  0.21523  2.78978     82 G - - _
          1.38629  1.38629  1.38629  1.38629
          0.04879  3.73767  3.73767  1.46634  0.26236  1.09861  0.40547
     83   0.99097  1.95500  2.09082  1.01161     83 a - - _
          1.38629  1.38629  1.38629  1.38629
          0.04879  3.73767  3.73767  1.46634  0.26236  1.09861  0.40547
     84   1.61863  2.00750  1.19442  1.00888     84 u - - _
          1.38629  1.38629  1.38629  1.38629
          0.04879  3.73767  3.73767  1.46634  0.26236  1.09861  0.40547
     85   1.10511  2.26706  0.80367  2.14108     85 g - - >
          1.38629  1.38629  1.38629  1.38629
          0.04879  3.73767  3.73767  1.46634  0.26236  1.09861  0.40547
     86   1.30465  1.62028  1.48219  1.19155     86 u - - >
          1.38629  1.38629  1.38629  1.38629
          0.04879  3.73767  3.73767  1.46634  0.26236  1.09861  0.40547
     87   1.41152  1.03771  1.51422  1.70385     87 c - - >
          1.38629  1.38629  1.38629  1.38629
          0.04879  3.73767  3.73767  1.46634  0.26236  1.09861  0.40547
     88   1.88238  1.09183  1.09293  1.73196     88 c - - >
          1.38629  1.38629  1.38629  1.38629
          0.04879  3.73767  3.73767  1.46634  0.26236  1.09861  0.40547
     89   3.09360  0.26273  2.75901  2.10083     89 C - - >
          1.38629  1.38629  1.38629  1.38629
          0.04879  3.73767  3.73767  1.46634  0.26236  1.09861  0.40547
     90   1.33584  1.61012  1.49692  1.16034     90 u - - >
          1.38629  1.38629  1.38629  1.38629
          0.04879  3.73767  3.73767  1.46634  0.26236  1.09861  0.40547
     91   1.20702  1.29678  1.28837  1.88530     91 a - - >
          1.38629  1.38629  1.38629  1.38629
          0.04879  3.73767  3.73767  1.46634  0.26236  1.09861  0.40547
     92   2.47371  1.51505  2.20030  0.53587     92 U - - >
          1.38629  1.38629  1.38629  1.38629
          0.32716  1.36562  3.73767  0.17715  1.81802  1.09861  0.40547
     93   2.41288  0.79487  2.10431  1.08805     94 c - - )
          1.38629  1.38629  1.38629  1.38629
          0.04879  3.73767  3.73767  1.46634  0.26236  1.09861  0.40547
     94   1.26723  1.72428  1.38824  1.23590     95 u - - )
          1.38629  1.38629  1.38629  1.38629
          0.04879  3.73767  3.73767  1.46634  0.26236  1.09861  0.40547
     95   1.41043  1.03925  1.51424  1.70229     96 c - - )
          1.38629  1.38629  1.38629  1.38629
          0.04879  3.73767  3.73767  1.46634  0.26236  1.09861  0.40547
     96   2.59173  1.84663  2.23921  0.41431     97 U - - )
          1.38629  1.38629  1.38629  1.38629
          0.04879  3.73767  3.73767  1.46634  0.26236  1.09861  0.40547
     97   0.49300  2.54101  1.51469  2.40192     98 A - - )
          1.38629  1.38629  1.38629  1.38629
          0.32716  3.73767  1.36562  1.46634  0.26236  1.09861  0.40547
     98   0.39324  2.42107  2.22533  2.05356     99 A - - -
          1.38629  1.38629  1.38629  1.38629
          0.06396  3.47447  3.47447  1.46634  0.26236  0.17107  1.84997
     99   1.31737  1.61754  1.67051  1.06241    100 u - - )
          1.38629  1.38629  1.38629  1.38629
          0.04879  3.73767  3.73767  1.46634  0.26236  1.09861  0.40547
    100   0.49165  2.54511  1.51468  2.40751    101 A - - )
          1.38629  1.38629  1.38629  1.38629
          0.04879  3.73767  3.73767  1.46634  0.26236  1.09861  0.40547
    101   1.79254  1.80094  0.95424  1.26155    102 g - - )
          1.38629  1.38629  1.38629  1.38629
          0.04879  3.73767  3.73767  1.46634  0.26236  1.09861  0.40547
    102   1.29454  1.71254  1.39803  1.20903    103 u - - )
          1.38629  1.38629  1.38629  1.38629
          0.04879  3.73767  3.73767  1.46634  0.26236  1.09861  0.40547
    103   1.89264  1.09936  1.05710  1.77916    104 g - - )
          1.38629  1.38629  1.38629  1.38629
          0.04879  3.73767  3.73767  1.46634  0.26236  1.09861  0.40547
    104   0.99097  1.95500  2.09082  1.01161    105 a - - -
          1.38629  1.38629  1.38629  1.38629
          0.04879  3.73767  3.73767  1.46634  0.26236  1.09861  0.40547
    105   2.41994  0.79331  2.10647  1.08749    106 c - - )
          1.38629  1.38629  1.38629  1.38629
          0.04879  3.73767  3.73767  1.46634  0.26236  1.09861  0.40547
    106   2.60578  1.84753  2.24368  0.41179    107 U - - )
          1.38629  1.38629  1.38629  1.38629
          0.04879  3.73767  3.73767  1.46634  0.26236  1.09861  0.40547
    107   1.89387  1.09890  1.05670  1.77979    108 g - - )
          1.38629  1.38629  1.38629  1.38629
          0.04879  3.73767  3.73767  1.46634  0.26236  1.09861  0.40547
    108   2.14990  1.58977  1.85624  0.64766    109 U - - )
          1.38629  1.38629  1.38629  1.38629
          0.04879  3.73767  3.73767  1.46634  0.26236  1.09861  0.40547
    109   1.83903  1.10387  2.37265  0.87657    110 u - - -
          1.38629  1.38629  1.38629  1.38629
          0.04879  3.73767  3.73767  1.46634  0.26236  1.09861  0.40547
    110   2.33322  2.34541  2.83728  0.28952    111 U - - -
          1.38629  1.38629  1.38629  1.38629
          0.04879  3.73767  3.73767  1.46634  0.26236  1.09861  0.40547
    111   2.49719  0.48599  2.21262  1.64411    112 C - - )
          1.38629  1.38629  1.38629  1.38629
          0.04879  3.73767  3.73767  1.46634  0.26236  1.09861  0.40547
    112   1.85740  1.65408  1.05456  1.18972    113 g - - )
          1.38629  1.38629  1.38629  1.38629
          0.04879  3.73767  3.73767  1.46634  0.26236  1.09861  0.40547
    113   2.46375  1.51551  2.19685  0.53779    114 U - - )
          1.38629  1.38629  1.38629  1.38629
          0.04879  3.73767  3.73767  1.46634  0.26236  1.09861  0.40547
    114   2.46356  1.51552  2.19678  0.53783    115 U - - )
          1.38629  1.38629  1.38629  1.38629
          0.04879  3.73767  3.73767  1.46634  0.26236  1.09861  0.40547
    115   1.79449  1.80127  0.95334  1.26143    116 g - - )
          1.38629  1.38629  1.38629  1.38629
          0.04879  3.73767  3.73767  1.46634  0.26236  1.09861  0.40547
    116   2.59888  1.84709  2.24149  0.41302    117 U - - )
          1.38629  1.38629  1.38629  1.38629
          0.04879  3.73767  3.73767  1.46634  0.26236  1.09861  0.40547
    117   1.41047  1.03919  1.51424  1.70235    118 c - - )
          1.38629  1.38629  1.38629  1.38629
          0.32716  3.73767  1.36562  1.46634  0.26236  1.09861  0.40547
    118   1.89462  0.56809  2.42487  1.63719    119 C - - -
          1.38629  1.38629  1.38629  1.38629
          0.06396  3.47447  3.47447  1.46634  0.26236  2.54312  0.08188
    119   1.87527  1.97856  2.34433  0.49019    120 U - - -
          1.38629  1.38629  1.38629  1.38629
          0.06396  3.47447  3.47447  1.46634  0.26236  2.54312  0.08188
    120   1.87527  1.97856  2.34433  0.49019    121 U - - -
          1.38629  1.38629  1.38629  1.38629
          0.06396  3.47447  3.47447  1.46634  0.26236  0.17107  1.84997
    121   2.33322  2.34541  2.83728  0.28952    122 U - - -
          1.38629  1.38629  1.38629  1.38629
          0.04879  3.73767  3.73767  1.46634  0.26236  1.09861  0.40547
    122   0.92436  2.31844  1.03142  1.90860    123 a - - -
          1.38629  1.38629  1.38629  1.38629
          0.04879  3.73767  3.73767  1.46634  0.26236  1.09861  0.40547
    123   1.02913  1.94875  2.09531  0.97498    124 u - - -
          1.38629  1.38629  1.38629  1.38629
          0.04879  3.73767  3.73767  1.46634  0.26236  1.09861  0.40547
    124   0.21551  2.93915  2.69319  2.61325    125 A - - -
          1.38629  1.38629  1.38629  1.38629
          0.04879  3.73767  3.73767  1.46634  0.26236  1.09861  0.40547
    125   0.94560  1.24646  2.12406  1.58724    126 a - - -
          1.38629  1.38629  1.38629  1.38629
          0.04879  3.73767  3.73767  1.46634  0.26236  1.09861  0.40547
    126   1.84046  1.06306  2.37629  0.90891    127 u - - -
          1.38629  1.38629  1.38629  1.38629
          0.04879  3.73767  3.73767  1.46634  0.26236  1.09861  0.40547
    127   0.99097  1.95500  2.09082  1.01161    128 a - - -
          1.38629  1.38629  1.38629  1.38629
          0.04879  3.73767  3.73767  1.46634  0.26236  1.09861  0.40547
    128   0.74696  2.18744  1.26069  2.03613    129 a - - <
          1.38629  1.38629  1.38629  1.38629
          0.04879  3.73767  3.73767  1.46634  0.26236  1.09861  0.40547
    129   1.95787  1.66091  0.97911  1.22680    130 g - - <
          1.38629  1.38629  1.38629  1.38629
          0.04879  3.73767  3.73767  1.46634  0.26236  1.09861  0.40547
    130   1.89101  2.49206  0.39701  2.36428    131 G - - <
          1.38629  1.38629  1.38629  1.38629
          0.04879  3.73767  3.73767  1.46634  0.26236  1.09861  0.40547
    131   2.89908  0.32620  2.63379  1.88743    132 C - - <
          1.38629  1.38629  1.38629  1.38629
          0.04879  3.73767  3.73767  1.46634  0.26236  1.09861  0.40547
    132   2.02796  1.16721  1.00756  1.64998    133 g - - <
          1.38629  1.38629  1.38629  1.38629
          0.04879  3.73767  3.73767  1.46634  0.26236  1.09861  0.40547
    133   0.48789  2.42760  1.58684  2.37238    134 A - - <
          1.38629  1.38629  1.38629  1.38629
          0.04879  3.73767  3.73767  1.46634  0.26236  1.09861  0.40547
    134   2.89729  0.32647  2.63304  1.88715    135 C - - <
          1.38629  1.38629  1.38629  1.38629
          0.04879  3.73767  3.73767  1.46634  0.26236  1.09861  0.40547
    135   2.65597  1.67797  2.36836  0.43173    136 U - - <
          1.38629  1.38629  1.38629  1.38629
          0.04879  3.73767  3.73767  1.46634  0.26236  1.09861  0.40547
    136   2.01902  1.20693  0.96788  1.67019    137 g - - <
          1.38629  1.38629  1.38629  1.38629
          0.04879  3.73767  3.73767  1.46634  0.26236  1.09861  0.40547
    137   1.15476  1.90563  1.41885  1.22368    138 a - - <
          1.38629  1.38629  1.38629  1.38629
          0.04879  3.73767  3.73767  1.46634  0.26236  1.09861  0.40547
    138   0.98264  1.20146  2.13049  1.57918    139 a - - -
          1.38629  1.38629  1.38629  1.38629
          0.04879  3.73767  3.73767  1.46634  0.26236  1.09861  0.40547
    139   2.38519  3.21540  0.21523  2.78978    140 G - - -
          1.38629  1.38629  1.38629  1.38629
          0.04879  3.73767  3.73767  1.46634  0.26236  1.09861  0.40547
    140   0.99097  1.95500  2.09082  1.01161    141 a - - -
          1.38629  1.38629  1.38629  1.38629
          0.04879  3.73767  3.73767  1.46634  0.26236  1.09861  0.40547
    141   0.21551  2.93915  2.69319  2.61325    142 A - - -
          1.38629  1.38629  1.38629  1.38629
          0.04879  3.73767  3.73767  1.46634  0.26236  1.09861  0.40547
    142   0.48836  2.42642  1.58677  2.37051    143 A - - <
          1.38629  1.38629  1.38629  1.38629
          0.04879  3.73767  3.73767  1.46634  0.26236  1.09861  0.40547
    143   2.89730  0.32647  2.63304  1.88715    144 C - - <
          1.38629  1.38629  1.38629  1.38629
          0.04879  3.73767  3.73767  1.46634  0.26236  1.09861  0.40547
    144   1.97329  1.62818  0.99828  1.21671    145 g - - <
          1.38629  1.38629  1.38629  1.38629
          0.32716  3.73767  1.36562  1.46634  0.26236  1.09861  0.40547
    145   2.23562  1.26045  1.90874  0.77375    146 u - - <
          1.38629  1.38629  1.38629  1.38629
          0.06396  3.47447  3.47447  1.46634  0.26236  2.54312  0.08188
    146   1.87527  1.97856  2.34433  0.49019    147 U - - _
          1.38629  1.38629  1.38629  1.38629
          0.06396  3.47447  3.47447  1.46634  0.26236  0.17107  1.84997
    147   0.21551  2.93915  2.69319  2.61325    148 A - - _
          1.38629  1.38629  1.38629  1.38629
          0.04879  3.73767  3.73767  1.46634  0.26236  1.09861  0.40547
    148   0.21551  2.93915  2.69319  2.61325    149 A - - _
          1.38629  1.38629  1.38629  1.38629
          0.04879  3.73767  3.73767  1.46634  0.26236  1.09861  0.40547
    149   0.21551  2.93915  2.69319  2.61325    150 A - - _
          1.38629  1.38629  1.38629  1.38629
          0.04879  3.73767  3.73767  1.46634  0.26236  1.09861  0.40547
    150   1.45125  2.10633  0.67372  2.00818    151 G - - >
          1.38629  1.38629  1.38629  1.38629
          0.04879  3.73767  3.73767  1.46634  0.26236  1.09861  0.40547
    151   1.88237  1.09183  1.09293  1.73196    152 c - - >
          1.38629  1.38629  1.38629  1.38629
          0.04879  3.73767  3.73767  1.46634  0.26236  1.09861  0.40547
    152   2.16372  2.80267  0.28180  2.65885    153 G - - >
          1.38629  1.38629  1.38629  1.38629
          0.04879  3.73767  3.73767  1.46634  0.26236  1.09861  0.40547
    153   2.60876  1.84772  2.24462  0.41127    154 U - - >
          1.38629  1.38629  1.38629  1.38629
          0.04879  3.73767  3.73767  1.46634  0.26236  1.09861  0.40547
    154   2.38519  3.21540  0.21523  2.78978    155 G - - -
          1.38629  1.38629  1.38629  1.38629
          0.04879  3.73767  3.73767  1.46634  0.26236  1.09861  0.40547
    155   0.92436  2.31844  1.03142  1.90860    156 a - - -
          1.38629  1.38629  1.38629  1.38629
          0.04879  3.73767  3.73767  1.46634  0.26236  1.09861  0.40547
    156   0.92436  2.31844  1.03142  1.90860    157 a - - -
          1.38629  1.38629  1.38629  1.38629
          0.04879  3.73767  3.73767  1.46634  0.26236  1.09861  0.40547
    157   1.02913  1.94875  2.09531  0.97498    158 u - - -
          1.38629  1.38629  1.38629  1.38629
          0.04879  3.73767  3.73767  1.46634  0.26236  1.09861  0.40547
    158   1.02913  1.94875  2.09531  0.97498    159 u - - -
          1.38629  1.38629  1.38629  1.38629
          0.04879  3.73767  3.73767  1.46634  0.26236  1.09861  0.40547
    159   2.03286  1.63288  1.71744  0.70492    160 u - - >
          1.38629  1.38629  1.38629  1.38629
          0.04879  3.73767  3.73767  1.46634  0.26236  1.09861  0.40547
    160   1.91228  1.05759  1.09502  1.76942    161 c - - >
          1.38629  1.38629  1.38629  1.38629
          0.04879  3.73767  3.73767  1.46634  0.26236  1.09861  0.40547
    161   0.49128  2.54624  1.51468  2.40905    162 A - - >
          1.38629  1.38629  1.38629  1.38629
          0.04879  3.73767  3.73767  1.46634  0.26236  1.09861  0.40547
    162   2.16085  2.79924  0.28293  2.65439    163 G - - >
          1.38629  1.38629  1.38629  1.38629
          0.04879  3.73767  3.73767  1.46634  0.26236  1.09861  0.40547
    163   2.60194  1.84728  2.24246  0.41248    164 U - - >
          1.38629  1.38629  1.38629  1.38629
          0.04879  3.73767  3.73767  1.46634  0.26236  1.09861  0.40547
    164   1.89214  1.09954  1.05726  1.77890    165 g - - >
          1.38629  1.38629  1.38629  1.38629
          0.04879  3.73767  3.73767  1.46634  0.26236  1.09861  0.40547
    165   2.16093  2.79934  0.28289  2.65452    166 G - - >
          1.38629  1.38629  1.38629  1.38629
          0.04879  3.73767  3.73767  1.46634  0.26236  1.09861  0.40547
    166   2.59041  0.71338  2.30350  1.09327    167 c - - >
          1.38629  1.38629  1.38629  1.38629
          0.04879  3.73767  3.73767  1.46634  0.26236  1.09861  0.40547
    167   1.37314  1.07724  1.49135  1.70878    168 c - - >
          1.38629  1.38629  1.38629  1.38629
          0.04879  3.73767  3.73767  1.46634  0.26236  1.09861  0.40547
    168   2.25389  0.98917  1.98974  0.95090    169 u - - >
          1.38629  1.38629  1.38629  1.38629
          0.04879  3.73767  3.73767  1.46634  0.26236  1.09861  0.40547
    169   2.33322  2.34541  2.83728  0.28952    170 U - - :
          1.38629  1.38629  1.38629  1.38629
          0.04879  3.73767  3.73767  1.46634  0.26236  1.09861  0.40547
    170   1.83903  1.10387  2.37265  0.87657    171 u - - :
          1.38629  1.38629  1.38629  1.38629
          0.04879  3.73767  3.73767  1.46634  0.26236  1.09861  0.40547
    171   2.33322  2.34541  2.83728  0.28952    172 U - - :
          1.38629  1.38629  1.38629  1.38629
          0.02469  3.71357        *  1.46634  0.26236  0.00000        *
//
